# Supplementary material for: Taxonomic revision of Bracalba Dodd (Hymenoptera, Platygastridae s.l.), a parasitoid wasp genus endemic to Australia
Source: Zookeys. 2012 Oct 2;236:1–53. doi: 10.3897/zookeys.236.3434 (PMC11363517; doi:10.3897/zookeys.236.3434)
Supplement: XML Treatment for Bracalba [file zookeys.236.3434-treatment1.xml]

<!DOCTYPE tp:taxon-treatment
  PUBLIC "-//TaxonX//DTD Taxonomic Treatment Publishing DTD v0 20100105//EN" "tax-treatment-NSO.dtd">
<tp:taxon-treatment xmlns:tp="http://www.plazi.org/taxpub"><tp:treatment-meta><mixed-citation publication-type="journal"><person-group><name><surname>Burks</surname><given-names>Roger A.</given-names></name><name><surname>Masner</surname><given-names>Lubomír</given-names></name><name><surname>Johnson</surname><given-names>Norman F.</given-names></name><name><surname>Austin</surname><given-names>Andrew D.</given-names></name></person-group><article-title>Taxonomic revision of <italic>Bracalba</italic> Dodd (Hymenoptera,
                    Platygastridae s.l.), a parasitoid wasp genus endemic to Australia
                </article-title><source>Zookeys</source><day>2</day><month>10</month><year>2012</year><volume>236</volume><fpage>1</fpage><lpage>53</lpage><pub-id pub-id-type="doi">10.3897/zookeys.236.3434</pub-id></mixed-citation></tp:treatment-meta><tp:nomenclature><tp:taxon-name>
            <tp:taxon-name-part taxon-name-part-type="genus">Bracalba</tp:taxon-name-part>
            <object-id xmlns:xlink="http://www.w3.org/1999/xlink" xlink:type="simple">urn:lsid:zoobank.org:act:E5095F58-4603-4796-9D22-03A759B7B29</object-id>
            <object-id xmlns:xlink="http://www.w3.org/1999/xlink" xlink:type="simple">urn:lsid:biosci.ohio-state.edu:osuc_concepts:457</object-id>
            <object-id xmlns:xlink="http://www.w3.org/1999/xlink" xlink:type="simple">http://species-id.net/wiki/Bracalba</object-id>
          </tp:taxon-name><tp:taxon-authority>Dodd</tp:taxon-authority><tp:nomenclature-citation-list><tp:nomenclature-citation><tp:taxon-name>Bracalba</tp:taxon-name><comment><xref ref-type="bibr" rid="B8">Dodd 1931</xref>: 78 (original
                            description. Type: <italic><tp:taxon-name>Bracalba
                                    laminata</tp:taxon-name></italic> Dodd, by original
                            designation); <xref ref-type="bibr" rid="B21">Muesebeck and Walkley
                                1956</xref>: 336 (citation of type species); <xref ref-type="bibr" rid="B18">Masner 1976</xref>: 22, 23 (description, key to separate
                                    <italic><tp:taxon-name>Baryconus</tp:taxon-name></italic>
                            Förster, <italic><tp:taxon-name>Bracalba</tp:taxon-name></italic> Dodd,
                                    <italic><tp:taxon-name>Chromoteleia</tp:taxon-name></italic>
                            Ashmead, <italic><tp:taxon-name>Oxyscelio</tp:taxon-name></italic>
                            Kieffer); <xref ref-type="bibr" rid="B11">Galloway and Austin
                                1984</xref>: 8, 13 (diagnosis, list of species described from
                            Australia, keyed); <xref ref-type="bibr" rid="B16">Johnson 1992</xref>:
                            354 (catalog of world species); <xref ref-type="bibr" rid="B3">Austin
                                and Field 1997</xref>: 18, 68 (structure of ovipositor system,
                            discussion of phylogenetic relationships, genus misplaced in
                                <tp:taxon-name>Baryconini</tp:taxon-name>).</comment></tp:nomenclature-citation></tp:nomenclature-citation-list></tp:nomenclature><tp:treatment-sec sec-type="Diagnosis"><title>Diagnosis.</title><p>Eye setose; frontal depression present; antenna 12-segmented; netrion
                        present; postmarginal vein of fore wing present, longer than marginal and
                        stigmal veins; mesotibia and metatibia each with 1 spur; metascutellum
                        setose dorsally and ventrally; ovipositor
                                <italic><tp:taxon-name>Scelio</tp:taxon-name></italic>-type.</p></tp:treatment-sec><tp:treatment-sec sec-type="Description"><title>Description.</title><p>Body length: 2.75–6.88 mm (n=78).</p><p><bold>Head</bold>. Head shape in dorsal view: transverse. Hyperoccipital
                        carina: absent. Occipital carina: present laterally, broadly interrupted
                        medially; present, complete medially. Occipital carina sculpture: crenulate.
                        OOL: lateral ocellus nearly contiguous with inner orbits, OOL &lt; 0.5 OD.
                        Upper frons: convex, without frontal shelf. Scrobe shape: frons with shallow
                        unmargined depression above antennal foramina. Frons sculpture: areolate
                        rugose, transversely striate within scrobe; areolate rugose,<!--PageBreak-->
                        scrobe sparsely punctate. Submedian carina: absent. Orbital carina: absent.
                        Inner orbits: diverging ventrally. IOS/EH: IOS slightly less than EH.
                        Interantennal process: triangular in lateral view, well-developed. Central
                        keel: absent. Antennal foramen opening: nearly anteriorly. Lower frons
                        striae: absent. Malar sulcus: present. Compound eye size: of normal
                        proportions, not significantly reduced. Compound eye setation: densely
                        setose; sparsely setose. Gena: narrow, weakly convex, receding behind
                        posterior orbit. Clypeus shape: transversely rectangular. Apical margin of
                        clypeus: rounded; with a small median point. Anteclypeus: absent.
                        Postclypeus: absent. Labrum: not visible. Mandible shape: moderate.
                        Mandibular teeth: apex with 2, acute, subequal teeth; apex tridentate, teeth
                        acute, middle tooth distinctly shortest. Arrangement of mandibular teeth:
                        transverse. Number of maxillary palpomeres: 4. Shape of maxillary
                        palpomeres: cylindrical. Number of labial palpomeres: 2.</p><p><bold>Antenna</bold>. Number of antennomeres in female: 12. Number of
                        antennomeres in male: 12. Insertion of radicle into A1: parallel to
                        longitudinal axis of A1. Shape of A1: more or less cylindrical, not
                        flattened. Length of A3 of female: distinctly longer than A2. Number of
                        clavomeres in female antenna: 8. Claval formula of female antenna:
                        A12-A7/1-2-2-2-2-2; A12-A6/1-2-2-2-2-2-2; A12-A6/1-2-2-2-2-2-1. Arrangement
                        of doubled multiporous plate sensilla on female clava: in longitudinal
                        pairs. Tyloid distribution on male antenna: A5 only. Shape of male
                        flagellum: filiform.</p><p><bold>Mesosoma</bold>. Mesosoma shape in dorsal view: longer than wide.
                        Mesosoma shape in lateral view: longer than high. Medial portion of
                        transverse pronotal carina: absent. Posterior apex of pronotum in dorsal
                        view: straight, bifid apically to articulate with tegula. Vertical epomial
                        carina: absent. Dorsal epomial carina (lateral portion of transverse
                        pronotal carina of <xref ref-type="bibr" rid="B24">Vilhelmsen et al.
                            (2010)</xref>): absent. Central pronotal area: vertical, not visible in
                        dorsal view. Lateral face of pronotum: weakly concave below position of
                        dorsal epomial carina. Netrion: present. Netrion shape: moderately wide,
                        closed ventrally. Anterior portion of mesoscutum: vertical, flexed ventrally
                        to meet pronotum. Mesoscutum shape: pentagonal in outline, posterolateral
                        corner rounded. Skaphion: absent. Notauli: present, percurrent. Parapsidal
                        lines: absent. Admedial lines: absent. Transscutal articulation:
                        well-developed, crenulate. Shape of mesoscutellum: quadrate to trapezoidal.
                        Armature of mesoscutellum: absent. Surface of mesoscutellum: convex
                        throughout. Median longitudinal furrow on mesoscutellum: absent; present.
                        Shape of axillula: small, dorsal margin sinuate. Metascutellum in dorsal
                        view: clearly differentiated. Metascutellar armature: produced into
                        flattened plate. Metascutellar setation: setose dorsally and ventrally.
                        Metapostnotum: not defined externally. Extent of metasomal depression of
                        propodeum: percurrent, extending anteriorly to anterior margin of propodeum.
                        Lateral propodeal projection: well-developed, extending clearly beyond
                        anterior margin of T1. Mesopleural carina: absent or strongly abbreviated,
                        present only near mid coxa. Mesal course of acetabular carina: projecting
                        anteriorly, but too short to intercede between fore coxae. Mesopleural pit:
                        absent. Sternaulus: absent. Posterodorsal corner of mesopleuron: rounded
                        anteriorly.</p><p><!--PageBreak--><bold>Legs</bold>. Number of mid tibial spurs: 1. Number of
                        hind tibial spurs: 1. Dorsal surface of hind coxa: smooth. Hind tibia shape:
                        cylindrical, ecarinate. Trochantellus: indicated by transverse sulcus on
                        femur.</p><p><bold>Wings</bold>. Wing development of female: macropterous. Wing
                        development of male: macropterous. Tubular veins in fore wing: present.
                        Bulla of fore wing R: absent. Extent of marginal venation of fore wing:
                        distinct marginal or postmarginal veins developed. Origin of r-rs in fore
                        wing: arising at junction of R/R1 with costal margin. Development of basal
                        vein (Rs+M) in fore wing: nebulous, weakly pigmented. Development of R in
                        hind wing: elongate, extending to costal margin.</p><p><bold>Metasoma</bold>. Number of external terga in female: 6. Number of
                        external sterna in female: 6. Number of external terga in male: 8. Number of
                        external sterna in male: 7. Shape of metasoma: acuminate, widest
                        submedially. Laterotergites: present, narrow. Laterosternites: present. T1
                        of female: raised medially into low, rectangular or subelliptical platform,
                        laterally depressed. Relative size of metasomal terga: T2–T4 largest,
                        subequal in size. Terga with basal crenulae: T1–T4. Sublateral carinae on
                        terga: absent. Median longitudinal carina on metasomal terga: absent;
                        present. Distribution of felt fields: absent. Ovipositor type: Scelio-type
                            (<xref ref-type="bibr" rid="B3">Austin and Field 1997</xref>).</p></tp:treatment-sec><tp:treatment-sec sec-type="Etymology"><title>Etymology.</title><p>Dodd did not specify the source of the name for this genus, but presumably it
                        is derived the name of the Queensland town of Bracalba. (Dodd also used the
                        names of Merriwa, NSW and Nyleta, QLD for other genera.) He originally
                        combined this name with two species epithets of variable gender, both coined
                        in feminine form: <italic><tp:taxon-name>Bracalba
                            cuneata</tp:taxon-name></italic> and <italic><tp:taxon-name>Bracalba
                                laminata</tp:taxon-name></italic>, clearly indicating that he
                        intended <italic><tp:taxon-name>Bracalba</tp:taxon-name></italic> to be a
                        feminine noun.</p></tp:treatment-sec><tp:treatment-sec sec-type="Distribution"><title>Distribution.</title><p><italic><tp:taxon-name>Bracalba</tp:taxon-name></italic> has been collected
                        only from Australia (<xref ref-type="fig" rid="F1">Fig. 1</xref>), and has
                        seldom been collected north of the Tropic of Capricorn. The furthest north
                        that any <italic><tp:taxon-name>Bracalba</tp:taxon-name></italic> has been
                        collected was at 24°39'S, and only two species have been found north of
                        Alice Springs, NT. Location records show that the highest species diversity
                        occurs in the Pilbara and south-western regions of Western Australia.</p><fig id="F1" position="float" orientation="portrait"><label>Figure 1.</label><caption><p>Collection events for each
                                        <italic><tp:taxon-name>Bracalba</tp:taxon-name></italic>
                                species. * = species known from only one locality.</p></caption><!--Edit 1--><graphic xmlns:xlink="http://www.w3.org/1999/xlink" xlink:href="export.php_files/zookeys-236-001-g001.jpg" position="float" orientation="portrait" xlink:type="simple"/></fig></tp:treatment-sec><tp:treatment-sec sec-type="Biology"><title>Biology.</title><p>The hosts of <italic><tp:taxon-name>Bracalba</tp:taxon-name></italic> are
                        unknown but the structure of the ovipositor
                                (<italic><tp:taxon-name>Scelio</tp:taxon-name></italic>-type; <xref ref-type="bibr" rid="B3">Austin and Field 1997</xref>) and specimens
                        reared from eggs confirm that the genus is associated with orthopteran
                        hosts. These eggs could not be identified beyond the ordinal level.</p></tp:treatment-sec><tp:treatment-sec sec-type="Relationships among species"><title>Relationships among species.</title><p>The implicit enumeration search found two optimum trees of 166 steps (strict
                        consensus: <xref ref-type="fig" rid="F2">Fig. 2</xref>).
                                <italic><tp:taxon-name>Bracalba</tp:taxon-name></italic> was
                        monophyletic with respect to the
                                <italic><tp:taxon-name>Chromoteleia</tp:taxon-name></italic>
                        outgroup (bootstrap = 100). Intuitively-based species groups were not
                        monophyletic in the analysis, but this was likely due to homoplasy resulting
                        from inclusion of many sculptural and coloration characters that have mainly
                        descriptive value. Species with a bend at metasomal segment 4 in females did
                        not form a monophyletic group, but this was complicated by the smooth
                        transition in this character from being distinctively present to clearly
                        absent. One feature that was helpful in determining species group, but which
                        was not reported in the key because it was too difficult to accurately and
                        consistently assess, was the lateral margin of the dorsal axillar area. In
                        the <italic>cuneata</italic>-group, the dorsal axillar area was essentially
                        triangular, broadening posteriorly,<!--PageBreak--> with the lateral margin
                        sometimes forming a posterior tooth. In the <italic>laminata</italic>-group
                        the dorsal axillar area was generally more nearly semicircular, broadest at
                        midlength, and with the lateral margin not forming a posterior tooth.
                        Apparent variation, and difficultly in observing this character with
                        confidence, caused us to omit it from the key.</p><fig id="F2" position="float" orientation="portrait"><label>Figure 2.</label><caption><p>Strict consensus phylogram of two most parsimonious trees for species
                                of <italic><tp:taxon-name>Bracalba</tp:taxon-name></italic> using
                                implicit enumeration (branch-and-bound exact search), score = 166.
                                Bootstrap support values found using TNT new technology search (set
                                initial level = 95). Bremer support values above 1, and bootstrap
                                values about 50% indicated on branches.</p></caption><!--Edit 1--><graphic xmlns:xlink="http://www.w3.org/1999/xlink" xlink:href="export.php_files/zookeys-236-001-g002.jpg" position="float" orientation="portrait" xlink:type="simple"/></fig></tp:treatment-sec><tp:treatment-sec sec-type="Key to species of Bracalba"><title>Key to species of
                            <italic><tp:taxon-name>Bracalba</tp:taxon-name></italic></title><p><bold>Note:</bold> It is imperative to consult figures when using the below
                        key, as shape features of the metascutellum and metasoma are very important
                        in identifying <italic><tp:taxon-name>Bracalba</tp:taxon-name></italic>
                        species with any hope of accuracy.</p><table-wrap content-type="key" position="anchor" orientation="portrait"><table><tbody><tr><td rowspan="1" colspan="1">1</td><td rowspan="1" colspan="1">Mandibles bidentate with no hint of
                                        a third tooth (<xref ref-type="fig" rid="F4">Fig.
                                        11</xref>), teeth narrowly separated and of nearly the same
                                        length. Females: T4 without bend or hump (<xref ref-type="fig" rid="F3">Figs 4</xref><xref ref-type="fig" rid="F4">, 7</xref>); fore wings
                                        extending to middle of T5 or beyond when folded over
                                        body</td><td rowspan="1" colspan="1">2
                                        (<italic>cuneata</italic>-group)</td></tr><tr><td rowspan="1" colspan="1">–</td><td rowspan="1" colspan="1">Mandibles either tridentate with a
                                        small middle tooth (<xref ref-type="fig" rid="F12">Fig.
                                            40</xref>) or very rarely bidentate, but with teeth
                                        broadly separated and/or dorsal tooth much longer than
                                        ventral tooth (<xref ref-type="fig" rid="F15">Figs
                                            52</xref><xref ref-type="fig" rid="F16">, 58</xref>).
                                        Females: T4 with or without bend or hump (bend: <xref ref-type="fig" rid="F10">Fig. 33</xref>, hump: <xref ref-type="fig" rid="F16">Fig. 56</xref>); fore wings
                                        extending only to middle or apex of T4 when folded over
                                        body</td><td rowspan="1" colspan="1">4
                                        (<italic>laminata</italic>-group)</td></tr><tr><td rowspan="1" colspan="1"><!--PageBreak-->2</td><td rowspan="1" colspan="1">Metascutellum flat (<xref ref-type="fig" rid="F5">Figs 12–13</xref>), not
                                        projecting dorsally. Male: A3 short: 1.1–1.2× as long as
                                        broad (<xref ref-type="fig" rid="F5">Fig. 13</xref>)</td><td rowspan="1" colspan="1"><italic><tp:taxon-name>Bracalba
                                                plana</tp:taxon-name></italic> Burks, sp. n.</td></tr><tr><td rowspan="1" colspan="1">–</td><td rowspan="1" colspan="1">Metascutellum projecting dorsally
                                            (<xref ref-type="fig" rid="F3">Figs 4</xref><xref ref-type="fig" rid="F4">, 7</xref>). Male: A3 over 1.5×
                                        as long as broad</td><td rowspan="1" colspan="1">3</td></tr><tr><td rowspan="1" colspan="1">3</td><td rowspan="1" colspan="1">Mesoscutellum sparsely foveolate,
                                        with smooth interspaces (<xref ref-type="fig" rid="F4">Fig.
                                            8</xref>). Mesoscutum smoothly and regularly convex
                                        anteriorly and posteriorly (<xref ref-type="fig" rid="F4">Figs 7–8</xref>)</td><td rowspan="1" colspan="1"><italic><tp:taxon-name>Bracalba
                                                globosa</tp:taxon-name></italic> Burks,sp. n.</td></tr><tr><td rowspan="1" colspan="1">–</td><td rowspan="1" colspan="1"> Mesoscutellum densely foveolate,
                                        interspaces with irregular longitudinal rugae (<xref ref-type="fig" rid="F3">Fig. 3</xref>). Mesoscutum
                                        abruptly convex only anteriorly, flattened or irregularly
                                        convex posteriorly (<xref ref-type="fig" rid="F3">Figs
                                            3–4</xref>)</td><td rowspan="1" colspan="1"><italic><tp:taxon-name>Bracalba
                                                cuneata</tp:taxon-name></italic> Dodd</td></tr><tr><td rowspan="1" colspan="1">4</td><td rowspan="1" colspan="1">Propodeum with sharp protrusions
                                        (from lateral propodeal area) protruding dorsally
                                        immediately posterior to metascutellum, reaching at least
                                        the same height as the dorsal surface of metascutellum
                                            (<xref ref-type="fig" rid="F14">Figs 47–48</xref>).
                                        Males unknown</td><td rowspan="1" colspan="1"><italic><tp:taxon-name>Bracalba
                                                propodealis</tp:taxon-name></italic> Burks,sp.
                                        n.</td></tr><tr><td rowspan="1" colspan="1">–</td><td rowspan="1" colspan="1">Propodeum without such
                                        protrusions</td><td rowspan="1" colspan="1">5</td></tr><tr><td rowspan="1" colspan="1">5</td><td rowspan="1" colspan="1">Metascutellum strongly narrowed
                                        apically (<xref ref-type="fig" rid="F9">Figs 28</xref><xref ref-type="fig" rid="F10">, 32</xref><xref ref-type="fig" rid="F11">, 36</xref><xref ref-type="fig" rid="F12">,
                                            40</xref><xref ref-type="fig" rid="F16">, 55</xref>),
                                        tapering to an incised or narrowly truncate apex that is
                                        narrower than the maximum metascutellar length; metasomal
                                        bend or hump present in females (<xref ref-type="fig" rid="F10">Figs 33</xref>, <xref ref-type="fig" rid="F16">56</xref>)</td><td rowspan="1" colspan="1">6</td></tr><tr><td rowspan="1" colspan="1">–</td><td rowspan="1" colspan="1">Metascutellum with apex broadly
                                        truncate, as broad or broader than total metascutellar
                                        length (<xref ref-type="fig" rid="F6">Figs 14</xref><xref ref-type="fig" rid="F7">, 19</xref><xref ref-type="fig" rid="F8">, 24</xref><xref ref-type="fig" rid="F13">,
                                            43</xref><xref ref-type="fig" rid="F14">, 47</xref><xref ref-type="fig" rid="F17">, 60</xref>); metasomal bend
                                        present or absent in females</td><td rowspan="1" colspan="1">10</td></tr><tr><td rowspan="1" colspan="1">6</td><td rowspan="1" colspan="1">Mesosoma truncate anteriorly (<xref ref-type="fig" rid="F9">Figs 28</xref><xref ref-type="fig" rid="F10">, 32</xref>), with
                                        antero-lateral pronotal corners protruding anteriorly.
                                        Metascutellum incised apically</td><td rowspan="1" colspan="1">7</td></tr><tr><td rowspan="1" colspan="1">–</td><td rowspan="1" colspan="1">Mesosoma smoothly rounded anteriorly
                                            (<xref ref-type="fig" rid="F11">Fig. 36</xref>), with
                                        antero-lateral pronotal corners much weaker, more rounded,
                                        and not protruding anteriorly. Metascutellar apex
                                        variable</td><td rowspan="1" colspan="1">8</td></tr><tr><td rowspan="1" colspan="1">7</td><td rowspan="1" colspan="1">Mesoscutellum without median carina
                                            (<xref ref-type="fig" rid="F10">Fig. 32</xref>). Females
                                        with a mostly reddish metasoma and very large body (at least
                                        6.5 mm long)</td><td rowspan="1" colspan="1"><italic><tp:taxon-name>Bracalba
                                                magnirubra</tp:taxon-name></italic> Burks,sp.
                                        n.</td></tr><tr><td rowspan="1" colspan="1">–</td><td rowspan="1" colspan="1">Mesoscutellum with median carina
                                            (<xref ref-type="fig" rid="F9">Fig. 28</xref>). Color of
                                        metasoma in females unknown. Female body length 4.25 mm
                                        [using <xref ref-type="bibr" rid="B7">Dodd’s (1930)</xref>
                                        description, which is probably an underestimate]</td><td rowspan="1" colspan="1"><italic><tp:taxon-name>Bracalba
                                                laminata</tp:taxon-name></italic> Dodd</td></tr><tr><td rowspan="1" colspan="1">8</td><td rowspan="1" colspan="1">Antennal scrobes crossed by
                                        transverse carinae that meet at torular triangle (<xref ref-type="fig" rid="F11">Fig. 38</xref>). Females
                                        unknown</td><td rowspan="1" colspan="1"><italic><tp:taxon-name>Bracalba
                                                nigrescens</tp:taxon-name></italic> (Dodd)</td></tr><tr><td rowspan="1" colspan="1">–</td><td rowspan="1" colspan="1"> Antennal scrobes foveolate or
                                        smooth. Females with hump near midlength T4 (<xref ref-type="fig" rid="F12">Figs 41</xref><xref ref-type="fig" rid="F16">, 56</xref>)</td><td rowspan="1" colspan="1">9</td></tr><tr><td rowspan="1" colspan="1">9</td><td rowspan="1" colspan="1">Antennal scrobes smooth and
                                        distinct. Clypeus with blunt median carina (<xref ref-type="fig" rid="F12">Fig. 42</xref>). Female: S6
                                        without apical incision (<xref ref-type="fig" rid="F12">Fig.
                                            42</xref>); T5, S5 with many strong longitudinal carinae
                                            (<xref ref-type="fig" rid="F12">Figs 40, 42</xref>)</td><td rowspan="1" colspan="1"><italic><tp:taxon-name>Bracalba
                                                parvirubra</tp:taxon-name></italic> Burks,sp.
                                        n.</td></tr><tr><td rowspan="1" colspan="1">–</td><td rowspan="1" colspan="1"> Antennal scrobes foveolate and
                                        indistinct (<xref ref-type="fig" rid="F16">Fig. 57</xref>).
                                        Clypeus without median carina (<xref ref-type="fig" rid="F16">Fig. 58</xref>). Female: S6 with strong apical
                                        incision (<xref ref-type="fig" rid="F16">Fig. 59</xref>);
                                        T5, S5 with at most a median carina (<xref ref-type="fig" rid="F16">Figs 55, 59</xref>)</td><td rowspan="1" colspan="1"><italic><tp:taxon-name>Bracalba
                                                sparsa</tp:taxon-name></italic> Burks,sp.
                                        n.<!--PageBreak--></td></tr><tr><td rowspan="1" colspan="1">10</td><td rowspan="1" colspan="1">Frontal depression with strong
                                        longitudinal carina that is crossed by a strong transverse
                                        carina dorsally. Clypeus with median carina and transverse
                                        dorsal carina (<xref ref-type="fig" rid="F15">Fig.
                                        53</xref>). Metascutellum broadly trapezoidal (<xref ref-type="fig" rid="F15">Fig. 51</xref>). Females:
                                        metasoma reddish, T5 and S5 with many longitudinal carinae,
                                        S6 without apical notch (<xref ref-type="fig" rid="F15">Fig.
                                            54</xref>)</td><td rowspan="1" colspan="1"><italic><tp:taxon-name>Bracalba
                                                sculptifrons</tp:taxon-name></italic> Burks, sp.
                                        n.</td></tr><tr><td rowspan="1" colspan="1">–</td><td rowspan="1" colspan="1"> Frontal depression without such a
                                        set of carinae. Clypeus with weaker or no carinae (<xref ref-type="fig" rid="F7">Figs 20</xref><xref ref-type="fig" rid="F13">, 45</xref><xref ref-type="fig" rid="F18">, 64</xref>). Metascutellum variable (<xref ref-type="fig" rid="F7">Figs 19</xref><xref ref-type="fig" rid="F18">, 62</xref>). Females: metasoma
                                        brown to black, T5, S5, and S6 variable</td><td rowspan="1" colspan="1">11</td></tr><tr><td rowspan="1" colspan="1">11</td><td rowspan="1" colspan="1">Metascutellum elongate-trapezoidal
                                        with concave lateral margins (<xref ref-type="fig" rid="F18">Fig. 62</xref>). Female: S6 with strong apical notch
                                            (<xref ref-type="fig" rid="F18">Fig. 65</xref>); T5, S5
                                        with distinct longitudinal carinae (<xref ref-type="fig" rid="F18">Figs 62, 65</xref>). Males unknown</td><td rowspan="1" colspan="1"><italic><tp:taxon-name>Bracalba
                                                tridentata</tp:taxon-name></italic> Burks, sp.
                                        n.</td></tr><tr><td rowspan="1" colspan="1">–</td><td rowspan="1" colspan="1"> Metascutellum broadly trapezoidal
                                        with straight lateral margins (<xref ref-type="fig" rid="F7">Figs 19</xref><xref ref-type="fig" rid="F13">,
                                            43</xref><xref ref-type="fig" rid="F17">, 60</xref>), or
                                        subrectangular to weakly convex with irregular lateral
                                        margins (<xref ref-type="fig" rid="F6">Figs 14</xref><xref ref-type="fig" rid="F8">, 24</xref>). Female: S6 without
                                        apical notch (<xref ref-type="fig" rid="F6">Figs
                                            17</xref><xref ref-type="fig" rid="F7">, 23</xref><xref ref-type="fig" rid="F13">, 46</xref>); T5, S5
                                        variable</td><td rowspan="1" colspan="1">12</td></tr><tr><td rowspan="1" colspan="1">12</td><td rowspan="1" colspan="1">Mesoscutellum with a set of
                                        incomplete median longitudinal grooves (<xref ref-type="fig" rid="F7">Fig. 19</xref>). Middle mandibular tooth almost
                                        as long as the other two (<xref ref-type="fig" rid="F7">Fig.
                                            20</xref>). Clypeus with weak median carina. Female: S5
                                        with longitudinal carinae (<xref ref-type="fig" rid="F7">Fig. 23</xref>). Males unknown</td><td rowspan="1" colspan="1"><italic><tp:taxon-name>Bracalba
                                                hesperia</tp:taxon-name></italic> Burks ,sp. n.</td></tr><tr><td rowspan="1" colspan="1">–</td><td rowspan="1" colspan="1"> Mesoscutellum without median
                                        grooves (<xref ref-type="fig" rid="F13">Fig. 43</xref>).
                                        Middle mandibular tooth tiny, much smaller than the other
                                        two (<xref ref-type="fig" rid="F6">Figs 16</xref><xref ref-type="fig" rid="F8">, 26</xref><xref ref-type="fig" rid="F13">, 45</xref>). Clypeus without median carina.
                                        Female: S5 with or without carinae</td><td rowspan="1" colspan="1">13</td></tr><tr><td rowspan="1" colspan="1">13</td><td rowspan="1" colspan="1">Mesoscutellum sparsely foveolate,
                                        with broad interspaces (<xref ref-type="fig" rid="F16">Fig.
                                            60</xref>). Female: S5 with longitudinal carinae (<xref ref-type="fig" rid="F17">Fig. 61</xref>)</td><td rowspan="1" colspan="1"><italic><tp:taxon-name>Bracalba
                                                tricorata</tp:taxon-name></italic> Burks, sp.
                                        n.</td></tr><tr><td rowspan="1" colspan="1">–</td><td rowspan="1" colspan="1"> Mesoscutellum densely foveolate
                                        (interspaces very narrow) except sometimes a small smooth
                                        antero-median area (<xref ref-type="fig" rid="F6">Figs
                                            14</xref><xref ref-type="fig" rid="F8">, 24</xref><xref ref-type="fig" rid="F13">, 43</xref>). Female: S5 finely
                                        foveolate, without longitudinal carinae (<xref ref-type="fig" rid="F6">Figs 17</xref><xref ref-type="fig" rid="F13">, 46</xref>)</td><td rowspan="1" colspan="1">14</td></tr><tr><td rowspan="1" colspan="1">14</td><td rowspan="1" colspan="1">Metascutellum trapezoidal in dorsal
                                        view, with straight lateral margins (<xref ref-type="fig" rid="F13">Fig. 43</xref>). Female: Antenna with seven
                                        apical segments bearing large ventral sensilla, forming a
                                        more or less distinct 7-segmented club that includes A6</td><td rowspan="1" colspan="1"><italic><tp:taxon-name>Bracalba
                                                pinnula</tp:taxon-name></italic> Burks, sp. n.</td></tr><tr><td rowspan="1" colspan="1">–</td><td rowspan="1" colspan="1">Metascutellum in dorsal view
                                        irregularly subrectangular or cushion-like, with irregular
                                        margins (<xref ref-type="fig" rid="F6">Figs 14</xref><xref ref-type="fig" rid="F8">, 24</xref>). Female: Antenna
                                        with large ventral sensilla on only the six apical segments,
                                        these expanded into a 6-segmented club that is distinct from
                                        A6 (<xref ref-type="fig" rid="F6">Figs 14–15</xref>)</td><td rowspan="1" colspan="1">15</td></tr><tr><td rowspan="1" colspan="1">15</td><td rowspan="1" colspan="1">Mesoscutellum with fine wrinkles or
                                        carinae in interspaces between foveolae (<xref ref-type="fig" rid="F6">Fig. 14</xref>). Female: T6
                                        broader than long (<xref ref-type="fig" rid="F6">Fig.
                                            14</xref>)</td><td rowspan="1" colspan="1"><italic><tp:taxon-name>Bracalba
                                                clavata</tp:taxon-name></italic> Burks, sp. n.</td></tr><tr><td rowspan="1" colspan="1">–</td><td rowspan="1" colspan="1"> Mesoscutellum with smooth
                                        interspaces between foveolae (<xref ref-type="fig" rid="F8">Fig. 24</xref>); occasionally smaller foveolae may be
                                        present in the interspaces, or the interspaces themselves
                                        could be raised to form large wrinkles. Female: T6 longer
                                        than broad (<xref ref-type="fig" rid="F8">Fig.
                                        24</xref>)</td><td rowspan="1" colspan="1"><italic><tp:taxon-name>Bracalba
                                                intermedia</tp:taxon-name></italic> Burks, sp.
                                        n.</td></tr></tbody></table></table-wrap></tp:treatment-sec><tp:treatment-sec><!--Section generated to contain objects referenced in tp:taxon-treatment.--><fig id="F4" position="float" orientation="portrait"><label>Figures 7–11.</label><caption><p><italic><tp:taxon-name>Bracalba globosa</tp:taxon-name></italic>
                                    sp. n.,paratype female (OSUC 148612). <bold>7</bold> Lateral
                                    habitus <bold>8</bold> Head and mesosoma, dorsal view
                                        <bold>9</bold> Metasomal sterna 5–6, ventral view
                                        <bold>11</bold> Head, ventral view, holotype female (OSUC
                                    148701) <bold>10</bold> Head, anterior view.
                                        Morphbank<sup>16</sup></p></caption><!--Edit 1--><graphic xmlns:xlink="http://www.w3.org/1999/xlink" xlink:href="export.php_files/zookeys-236-001-g004.jpg" position="float" orientation="portrait" xlink:type="simple"/></fig><fig id="F3" position="float" orientation="portrait"><label>Figures 3–6.</label><caption><p><italic><tp:taxon-name>Bracalba cuneata</tp:taxon-name></italic>
                                    Dodd, holotype female (QMBA HY4733). <bold>3</bold> Dorsal
                                    habitus <bold>4</bold> Lateral habitus, female (OSUC 238135)
                                        <bold>5</bold> Head, anterior view <bold>6</bold> Metasomal
                                    sterna 5–6, ventral view. Morphbank<sup>15</sup></p></caption><!--Edit 1--><graphic xmlns:xlink="http://www.w3.org/1999/xlink" xlink:href="export.php_files/zookeys-236-001-g003.jpg" position="float" orientation="portrait" xlink:type="simple"/></fig><fig id="F12" position="float" orientation="portrait"><label>Figures 40–42.</label><caption><p><italic><tp:taxon-name>Bracalba
                                        parvirubra</tp:taxon-name></italic> sp. n.,holotype female
                                    (OSUC 238194). <bold>40</bold> Dorsal habitus
                                    <bold>41 </bold>Lateral habitus <bold>42</bold> Ventral habitus.
                                        Morphbank<sup>24</sup></p></caption><!--Edit 1--><graphic xmlns:xlink="http://www.w3.org/1999/xlink" xlink:href="export.php_files/zookeys-236-001-g012.jpg" position="float" orientation="portrait" xlink:type="simple"/></fig><fig id="F15" position="float" orientation="portrait"><label>Figures 51–54.</label><caption><p><italic><tp:taxon-name>Bracalba
                                        sculptifrons</tp:taxon-name></italic> sp. n.,paratype female
                                    (OSUC 148704). <bold>51</bold> Dorsal habitus
                                    <bold>53 </bold>Head, ventral view <bold>54</bold> Metasomal
                                    sterna 5–6, ventral view, holotype female (OSUC 231799)
                                        <bold>52 </bold>Lateral habitus. Morphbank<sup>27</sup></p></caption><!--Edit 1--><graphic xmlns:xlink="http://www.w3.org/1999/xlink" xlink:href="export.php_files/zookeys-236-001-g015.jpg" position="float" orientation="portrait" xlink:type="simple"/></fig><fig id="F16" position="float" orientation="portrait"><label>Figures 55–59.</label><caption><p><italic><tp:taxon-name>Bracalba sparsa</tp:taxon-name></italic>
                                    sp. n.,holotype female (OSUC 231798). <bold>55</bold> Dorsal
                                    habitus <bold>56</bold> Lateral habitus <bold>58</bold> Head,
                                    ventral view, paratype female (OSUC 238205) <bold>57</bold>
                                    Head, anterior view <bold>59</bold> Metasomal sterna 5–6,
                                    ventral view. Morphbank<sup>28</sup></p></caption><!--Edit 1--><graphic xmlns:xlink="http://www.w3.org/1999/xlink" xlink:href="export.php_files/zookeys-236-001-g016.jpg" position="float" orientation="portrait" xlink:type="simple"/></fig><fig id="F10" position="float" orientation="portrait"><label>Figures 32–35.</label><caption><p><italic><tp:taxon-name>Bracalba
                                        magnirubra</tp:taxon-name></italic> sp. n.,paratype female
                                    (OSUC 238178). <bold>32</bold> Dorsal habitus <bold>34</bold>
                                    Head, ventral view, holotype female (OSUC 148715)
                                        <bold>33</bold> Lateral habitus, paratype female (OSUC
                                    238112) <bold>35</bold> Metasomal sterna 5–6, ventral view.
                                        Morphbank<sup>22</sup></p></caption><!--Edit 1--><graphic xmlns:xlink="http://www.w3.org/1999/xlink" xlink:href="export.php_files/zookeys-236-001-g010.jpg" position="float" orientation="portrait" xlink:type="simple"/></fig><fig id="F5" position="float" orientation="portrait"><label>Figures 12–13.</label><caption><p><italic><tp:taxon-name>Bracalba plana</tp:taxon-name></italic>
                                    sp. n.,holotype female (OSUC 230804). <bold>12</bold> Dorsal
                                    habitus, paratype male (OSUC 148706) <bold>13</bold> Dorsal
                                    habitus. Morphbank<sup>17</sup></p></caption><!--Edit 1--><graphic xmlns:xlink="http://www.w3.org/1999/xlink" xlink:href="export.php_files/zookeys-236-001-g005.jpg" position="float" orientation="portrait" xlink:type="simple"/></fig><fig id="F14" position="float" orientation="portrait"><label>Figures 47–50.</label><caption><p><italic><tp:taxon-name>Bracalba
                                        propodealis</tp:taxon-name></italic> sp. n.,holotype female
                                    (OSUC 227590). <bold>47</bold> Dorsal habitus, paratype female
                                    (OSUC 227591) <bold>48</bold> Lateral habitus, paratype female
                                    (OSUC 238190) <bold>49</bold> Head, ventral view <bold>50</bold>
                                    Metasomal sterna 5–6, ventral view. Morphbank<sup>26</sup></p></caption><!--Edit 1--><graphic xmlns:xlink="http://www.w3.org/1999/xlink" xlink:href="export.php_files/zookeys-236-001-g014.jpg" position="float" orientation="portrait" xlink:type="simple"/></fig><fig id="F9" position="float" orientation="portrait"><label>Figures 28–31.</label><caption><p><italic><tp:taxon-name>Bracalba laminata</tp:taxon-name></italic>
                                    Dodd, allotype male (QMBA HY4732A). <bold>28</bold> Head and
                                    mesosoma, dorsal view <bold>29</bold> Head, anterior view
                                        <bold>30</bold> Metasomal terga 6–8, posterior view,
                                    holotype female (QMBA HY4732H) <bold>31</bold> Antenna, ventral
                                    view. Morphbank<sup>21</sup></p></caption><!--Edit 1--><graphic xmlns:xlink="http://www.w3.org/1999/xlink" xlink:href="export.php_files/zookeys-236-001-g009.jpg" position="float" orientation="portrait" xlink:type="simple"/></fig><fig id="F11" position="float" orientation="portrait"><label>Figures 36–39.</label><caption><p><italic><tp:taxon-name>Bracalba
                                        nigrescens</tp:taxon-name></italic> (Dodd) holotype male
                                    (B.M. TYPE HYM. 9.499). <bold>36</bold> Head and mesosoma,
                                    dorsal view <bold>37</bold> Metasomal terga 6–8, postero-lateral
                                    view <bold>38</bold> Head, anterior view <bold>39</bold> Head,
                                    ventral view. Morphbank<sup>23</sup></p></caption><!--Edit 1--><graphic xmlns:xlink="http://www.w3.org/1999/xlink" xlink:href="export.php_files/zookeys-236-001-g011.jpg" position="float" orientation="portrait" xlink:type="simple"/></fig><fig id="F6" position="float" orientation="portrait"><label>Figures 14–18.</label><caption><p><italic><tp:taxon-name>Bracalba clavata</tp:taxon-name></italic>
                                    sp. n.,holotype female (OSUC 384555). <bold>14</bold> Dorsal
                                    habitus <bold>15</bold> Lateral habitus, paratype female (OSUC
                                    384558) <bold>16</bold> Head, ventral view, paratype female
                                    (OSUC 384559) <bold>17 </bold>Metasomal sterna 5–6, ventral
                                    view, paratype male (OSUC 384556) <bold>18</bold> Dorsal
                                    habitus. Morphbank<sup>18</sup></p></caption><!--Edit 1--><graphic xmlns:xlink="http://www.w3.org/1999/xlink" xlink:href="export.php_files/zookeys-236-001-g006.jpg" position="float" orientation="portrait" xlink:type="simple"/></fig><fig id="F7" position="float" orientation="portrait"><label>Figures 19–23.</label><caption><p><italic><tp:taxon-name>Bracalba hesperia</tp:taxon-name></italic>
                                    sp. n.,holotype female (OSUC 148713). <bold>19</bold> Head and
                                    mesosoma, dorsal view <bold>20</bold> Head, ventral view
                                        <bold>21</bold> Lateral habitus; <bold>22</bold> Metasomal
                                    terga 5–6, dorsal view <bold>23</bold> Metasomal sterna 5–6,
                                    ventral view. Morphbank<sup>19</sup></p></caption><!--Edit 1--><graphic xmlns:xlink="http://www.w3.org/1999/xlink" xlink:href="export.php_files/zookeys-236-001-g007.jpg" position="float" orientation="portrait" xlink:type="simple"/></fig><fig id="F8" position="float" orientation="portrait"><label>Figures 24–27.</label><caption><p><italic><tp:taxon-name>Bracalba
                                        intermedia</tp:taxon-name></italic> sp. n.,paratype female
                                    (OSUC 180713). <bold>24</bold> Dorsal habitus
                                    <bold>25 </bold>Ventral habitus, paratype female (OSUC 148707)
                                        <bold>26</bold> Head, ventral view, paratype male (OSUC
                                    227576) <bold>27</bold> Dorsal habitus.
                                    Morphbank<sup>20</sup></p></caption><!--Edit 1--><graphic xmlns:xlink="http://www.w3.org/1999/xlink" xlink:href="export.php_files/zookeys-236-001-g008.jpg" position="float" orientation="portrait" xlink:type="simple"/></fig><fig id="F13" position="float" orientation="portrait"><label>Figures 43–46.</label><caption><p><italic><tp:taxon-name>Bracalba pinnula</tp:taxon-name></italic>
                                    sp. n.,paratype female (OSUC 231794). <bold>43</bold> Dorsal
                                    habitus <bold>45</bold> Head, ventral view, holotype female
                                    (OSUC 231797) <bold>44</bold> Lateral habitus <bold>46</bold>
                                    Metasomal sterna 5–6, ventral view. Morphbank<sup>25</sup></p></caption><!--Edit 1--><graphic xmlns:xlink="http://www.w3.org/1999/xlink" xlink:href="export.php_files/zookeys-236-001-g013.jpg" position="float" orientation="portrait" xlink:type="simple"/></fig><fig id="F17" position="float" orientation="portrait"><label>Figures 60–61.</label><caption><p><italic><tp:taxon-name>Bracalba
                                        tricorata</tp:taxon-name></italic> sp. n.,holotype female
                                    (OSUC 238541). <bold>60</bold> Dorsal habitus
                                    <bold>61 </bold>Ventral habitus. Morphbank<sup>29</sup></p></caption><!--Edit 1--><graphic xmlns:xlink="http://www.w3.org/1999/xlink" xlink:href="export.php_files/zookeys-236-001-g017.jpg" position="float" orientation="portrait" xlink:type="simple"/></fig><fig id="F18" position="float" orientation="portrait"><label>Figures 62–65.</label><caption><p><italic><tp:taxon-name>Bracalba
                                        tridentata</tp:taxon-name></italic> sp. n.,paratype female
                                    (OSUC 238116). <bold>62</bold> Dorsal habitus
                                    <bold>64 </bold>Head, ventral view, metasomal sterna 5–6,
                                    ventral view <bold>65</bold> Metasomal sterna 5–6, ventral view,
                                    holotype female (OSUC 238113) <bold>63</bold> Lateral habitus.
                                        Morphbank<sup>30</sup></p></caption><!--Edit 1--><graphic xmlns:xlink="http://www.w3.org/1999/xlink" xlink:href="export.php_files/zookeys-236-001-g018.jpg" position="float" orientation="portrait" xlink:type="simple"/></fig></tp:treatment-sec><ref-list><ref id="B8"><mixed-citation xmlns:xlink="http://www.w3.org/1999/xlink" xlink:type="simple"><person-group><name name-style="western"><surname>Dodd</surname><given-names>AP</given-names></name></person-group> (<year>1931</year>) <source>The genus <italic>Oxyscelio</italic>
                        Kieffer, its synonymy and species, with a description of one new genus
                        (Hymenoptera: Proctotrypoidea). Proceedings of the Royal Society of
                        Queensland 42: 71–81.</source><sup>37</sup></mixed-citation></ref><ref id="B21"><mixed-citation xmlns:xlink="http://www.w3.org/1999/xlink" xlink:type="simple"><person-group><name name-style="western"><surname>Muesebeck</surname><given-names>CFW</given-names></name><name name-style="western"><surname>Walkley</surname><given-names>LM</given-names></name></person-group> (<year>1956</year>)<source> Type species of the
                        genera and subgenera of parasitic wasps comprising the superfamily
                        Proctotrupoidea (order Hymenoptera). Proceedings of the United States
                        National Museum 105: 319–419. <sup>49</sup>
                    </source>doi: <ext-link ext-link-type="uri" xlink:href="http://dx.doi.org/10.5479/si.00963801.3359.319" xlink:type="simple">10.5479/si.00963801.3359.319</ext-link></mixed-citation></ref><ref id="B18"><mixed-citation xmlns:xlink="http://www.w3.org/1999/xlink" xlink:type="simple"><person-group><name name-style="western"><surname>Masner</surname><given-names>L</given-names></name></person-group> (<year>1976</year>) <source>Revisionary notes and keys to world
                        genera of Scelionidae (Hymenoptera: Proctotrupoidea). Memoirs of the
                        Entomological Society of Canada 97: 1–87. </source><sup>46</sup> doi:
                        <ext-link ext-link-type="uri" xlink:href="http://dx.doi.org/10.4039/entm10897fv" xlink:type="simple">10.4039/entm10897fv</ext-link></mixed-citation></ref><ref id="B11"><mixed-citation xmlns:xlink="http://www.w3.org/1999/xlink" xlink:type="simple"><person-group><name name-style="western"><surname>Galloway</surname><given-names>ID</given-names></name><name name-style="western"><surname>Austin</surname><given-names>AD</given-names></name></person-group> (<year>1984</year>)<source> Revision of the
                        Scelioninae (Hymenoptera: Scelionidae) in Australia. Australian Journal of
                        Zoology Supplementary Series 99: 1–138. <sup>40</sup>
                    </source>doi: <ext-link ext-link-type="uri" xlink:href="http://dx.doi.org/10.1071/AJZS099" xlink:type="simple">10.1071/AJZS099</ext-link></mixed-citation></ref><ref id="B16"><mixed-citation xmlns:xlink="http://www.w3.org/1999/xlink" xlink:type="simple"><person-group><name name-style="western"><surname>Johnson</surname><given-names>NF</given-names></name></person-group> (<year>1992</year>)<source> Catalog of world Proctotrupoidea
                        excluding Platygastridae. Memoirs of the American Entomological Institute
                        51: 1–825. <sup>44</sup></source></mixed-citation></ref><ref id="B3"><mixed-citation xmlns:xlink="http://www.w3.org/1999/xlink" xlink:type="simple"><person-group><name name-style="western"><surname>Austin</surname><given-names>AD</given-names></name><name name-style="western"><surname>Field</surname><given-names>SA</given-names></name></person-group> (<year>1997</year>)<source> The ovipositor system of
                        scelionid and platygastrid wasps (Hymenoptera: Platygastroidea): comparative
                        morphology and phylogenetic implications. Invertebrate Taxonomy11: 1–87.
                            <sup>32</sup>
                    </source>doi: <ext-link ext-link-type="uri" xlink:href="http://dx.doi.org/10.1071/IT95048" xlink:type="simple">10.1071/IT95048</ext-link></mixed-citation></ref><ref id="B24"><mixed-citation xmlns:xlink="http://www.w3.org/1999/xlink" xlink:type="simple"><person-group><name name-style="western"><surname>Vilhelmsen</surname><given-names>L</given-names></name><name name-style="western"><surname>Mikó</surname><given-names>I</given-names></name><name name-style="western"><surname>Krogmann</surname><given-names>L</given-names></name></person-group> (<year>2010</year>)<source> Beyond the wasp-waist:
                        structural diversity and phylogenetic significance of the mesosoma in
                        apocritan wasps (Insects: Hymenoptera). Zoological Journal of the Linnean
                        Society 159: 22–194.<sup>52</sup>
                    </source>doi: <ext-link ext-link-type="uri" xlink:href="http://dx.doi.org/10.1111/j.1096-3642.2009.00576.x" xlink:type="simple">10.1111/j.1096-3642.2009.00576.x</ext-link></mixed-citation></ref><ref id="B7"><mixed-citation xmlns:xlink="http://www.w3.org/1999/xlink" xlink:type="simple"><person-group><name name-style="western"><surname>Dodd</surname><given-names>AP</given-names></name></person-group> (<year>1920</year>)<source> Notes on the exotic Proctotrupoidea
                        in the British and Oxford University Museums, with descriptions of new
                        genera and species. Transactions of the Entomological Society of London
                        1919: 321–382. <sup>36</sup>
                    </source>doi: <ext-link ext-link-type="uri" xlink:href="http://dx.doi.org/10.1111/j.1365-2311.1920.tb00008.x" xlink:type="simple">10.1111/j.1365-2311.1920.tb00008.x</ext-link></mixed-citation></ref></ref-list></tp:taxon-treatment>
