# Supplementary material for: Taxonomic revision of Bracalba Dodd (Hymenoptera, Platygastridae s.l.), a parasitoid wasp genus endemic to Australia
Source: Zookeys. 2012 Oct 2;236:1–53. doi: 10.3897/zookeys.236.3434 (PMC11363517; doi:10.3897/zookeys.236.3434)
Supplement: XML Treatment for Bracalba cuneata [file zookeys.236.3434-treatment2.xml]

<!DOCTYPE tp:taxon-treatment
  PUBLIC "-//TaxonX//DTD Taxonomic Treatment Publishing DTD v0 20100105//EN" "tax-treatment-NSO.dtd">
<tp:taxon-treatment xmlns:tp="http://www.plazi.org/taxpub"><tp:treatment-meta><mixed-citation publication-type="journal"><person-group><name><surname>Burks</surname><given-names>Roger A.</given-names></name><name><surname>Masner</surname><given-names>Lubomír</given-names></name><name><surname>Johnson</surname><given-names>Norman F.</given-names></name><name><surname>Austin</surname><given-names>Andrew D.</given-names></name></person-group><article-title>Taxonomic revision of <italic>Bracalba</italic> Dodd (Hymenoptera,
                    Platygastridae s.l.), a parasitoid wasp genus endemic to Australia
                </article-title><source>Zookeys</source><day>2</day><month>10</month><year>2012</year><volume>236</volume><fpage>1</fpage><lpage>53</lpage><pub-id pub-id-type="doi">10.3897/zookeys.236.3434</pub-id></mixed-citation></tp:treatment-meta><tp:nomenclature><tp:taxon-name>
              <tp:taxon-name-part taxon-name-part-type="genus">Bracalba</tp:taxon-name-part>
              <tp:taxon-name-part taxon-name-part-type="species">cuneata</tp:taxon-name-part>
              <object-id xmlns:xlink="http://www.w3.org/1999/xlink" xlink:type="simple">urn:lsid:zoobank.org:act:10EC007E-A303-4847-BDD9-29AF68935211</object-id>
              <object-id xmlns:xlink="http://www.w3.org/1999/xlink" xlink:type="simple">urn:lsid:biosci.ohio-state.edu:osuc_concepts:4126</object-id>
              <object-id xmlns:xlink="http://www.w3.org/1999/xlink" xlink:type="simple">http://species-id.net/wiki/Bracalba_cuneata</object-id>
            </tp:taxon-name><tp:taxon-authority>Dodd</tp:taxon-authority><xref ref-type="fig" rid="F3">Figures 3–6</xref><xref>Morphbank
                                <sup>15</sup></xref><tp:nomenclature-citation-list><tp:nomenclature-citation><tp:taxon-name>Bracalba
                                        cuneata</tp:taxon-name><comment><xref ref-type="bibr" rid="B8">Dodd 1931</xref>: 80 (original
                                description); <xref ref-type="bibr" rid="B10">Galloway 1976</xref>:
                                87 (type information); <xref ref-type="bibr" rid="B11">Galloway and
                                    Austin 1984</xref>: 99 (figure of antenna); <xref ref-type="bibr" rid="B16">Johnson 1992</xref>: 354
                                    (catalogued).</comment></tp:nomenclature-citation></tp:nomenclature-citation-list></tp:nomenclature><tp:treatment-sec sec-type="Description"><title>Description.</title><p><italic>Female</italic>. Body length 3.25–4.00 mm (n=29). Color of
                            antenna beyond radicle: yellowish-brown. Radicle color: same as scape.
                            Number of claval segments with ventral gustatory sensilla: 7. Number of
                            ventral gustatory sensilla on A6: 2.<!--PageBreak--></p><p>Ocular setae: short and dense. Frontal depression: smooth dorsally,
                            ventrally with longitudinal carina and with additional carinae arising
                            from medial margins of antennal foramina. Smooth depression extending
                            dorsolaterally from antennal foramen: present. Dorsal clypeal margin:
                            but without other sculpture. Clypeal median carina: absent. Ventral
                            clypeal margin: with a small median point. Mandibular teeth: two,
                            separated by narrow incision. Smooth area obliquely posterior to lateral
                            ocellus: present. Genal sculpture: reticulate-rugose with strong
                            dorsoventral carinae. Mandibular color: dark basally and at teeth,
                            becoming lighter reddish brown between these areas.</p><p>Dorsal pronotal area: not set off by carina ventrally. Anterolateral
                            corner of dorsal pronotal area: truncate anteriorly. Sculpture of
                            posteromedian area of mesoscutum: foveolate with broad longitudinal
                            septa. Lateral margin of dorsal axillar area: triangularly expanded or
                            with posterior tooth, broadest posteriorly. Mesoscutellar sculpture:
                            densely foveolate. Metascutellum in dorsal view: trapezoidal with broad
                            apex. Dorsal surface of metascutellum: apex protruding dorsally. Femoral
                            depression: crossed by rounded carinae. Anterior corner of lateral
                            propodeal carina: flat, without tooth. Posteromedial corner of lateral
                            propodeal area: protruding posteriorly. Leg color: yellowish-brown
                            except for dorsal external part of coxae and sometimes tarsomeres
                            2-5.</p><p>Metasoma color: black to dark reddish brown. Median lobe of T1: with 7 or
                            more longitudinal carinae, or with median smooth area interrupting
                            carinae. Metasoma at middle of T4: without bend. T5 median carina:
                            absent. Longitudinal sculptural septa <!--PageBreak-->on T5: weak, blunt
                            and hardly raised. Transverse sculptural septa on T5: about as strong as
                            the longitudinal septa. T5 setae: directed posteriorly, arising from
                            anterior edge of sculptural mesh. T6: as broad or broader than long. T6
                            laterotergite: overlapping S6. S4 median carina: absent. Transverse
                            sculptural septa on S5: weak or absent, much weaker than the
                            longitudinal septa. S5 setae: directed posteriorly, arising from
                            anterior edge of sculptural mesh. Lateral carinae of S6: absent. Apex of
                            S6: without notch.</p><p><italic>Male</italic>. Body length 3.12–3.80 mm (n=15). Flagellomere
                            length: A3 over 1.5× as long as broad, most others as long or longer
                            than broad. T7: flat and posteriorly truncate.</p><fig id="F3" position="float" orientation="portrait"><label>Figures 3–6.</label><caption><p><italic><tp:taxon-name>Bracalba cuneata</tp:taxon-name></italic>
                                    Dodd, holotype female (QMBA HY4733). <bold>3</bold> Dorsal
                                    habitus <bold>4</bold> Lateral habitus, female (OSUC 238135)
                                        <bold>5</bold> Head, anterior view <bold>6</bold> Metasomal
                                    sterna 5–6, ventral view. Morphbank<sup>15</sup></p></caption><!--Edit 1--><graphic xmlns:xlink="http://www.w3.org/1999/xlink" xlink:href="export.php_files/zookeys-236-001-g003.jpg" position="float" orientation="portrait" xlink:type="simple"/></fig></tp:treatment-sec><tp:treatment-sec sec-type="Diagnosis"><title>Diagnosis.</title><p><italic>Female</italic>. A6 with 2 large ventral sensilla; 2 mandibular
                            teeth; anterolateral corner of dorsal pronotal area truncate anteriorly;
                            metascutellum trapezoidal in dorsal view, with a broad apex, protruding
                            dorsally; metasomal bend absent; T4–T6 without median carina, S4–S6
                            without median carina; T6 broader than long; S6 without apical
                            notch.</p></tp:treatment-sec><tp:treatment-sec sec-type="Link to distribution map"><title>Link to distribution map.</title><p><ext-link xmlns:xlink="http://www.w3.org/1999/xlink" ext-link-type="uri" xlink:href="http://hol.osu.edu/map-full.html?id=4126" xlink:type="simple">http://hol.osu.edu/map-full.html?id=4126</ext-link>
                        </p><p><bold>Associations</bold>. Collected near flowering
                                    <italic><tp:taxon-name>Scaevola
                                spinescens</tp:taxon-name></italic> R. Br.:
                                [<tp:taxon-name>Asterales</tp:taxon-name>:
                                <tp:taxon-name>Goodeniaceae</tp:taxon-name>]</p></tp:treatment-sec><tp:treatment-sec sec-type="Material examined"><title>Material examined.</title><p>Holotype, female: AUSTRALIA: QLD, Chinchilla, 8.II.1928, A. P. Dodd, QMBA
                            HY4733 (deposited in QMBA). Paratypes: AUSTRALIA: 2 females, OSUC
                            238448-238449 (ANIC). Other material: AUSTRALIA: 32 females, 20 males,
                            OSUC 238516 (BMNH); OSUC 238120, 238123-238128, 238130-238153,
                            238159-238166, 238171-238173, 238176, 238180-238181, 238188,
                            238201-238202 (CNCI); OSUC 376915 (MCZC); OSUC 238451, QM Reg. No.
                            T35161 (QDPC); OSUC 231779 (WINC).</p></tp:treatment-sec><tp:treatment-sec sec-type="Comments"><title>Comments.</title><p><italic><tp:taxon-name>Bracalba cuneata</tp:taxon-name></italic> is the
                            most commonly collected species of its genus. Our concept of this
                            speciesincludes some slight variation in metascutellar length and
                            pronotal sculpture. This variation included many intermediates and did
                            not correlate with other characters or with collection locality.</p></tp:treatment-sec><ref-list><ref id="B8"><mixed-citation xmlns:xlink="http://www.w3.org/1999/xlink" xlink:type="simple"><person-group><name name-style="western"><surname>Dodd</surname><given-names>AP</given-names></name></person-group> (<year>1931</year>) <source>The genus <italic>Oxyscelio</italic>
                        Kieffer, its synonymy and species, with a description of one new genus
                        (Hymenoptera: Proctotrypoidea). Proceedings of the Royal Society of
                        Queensland 42: 71–81.</source><sup>37</sup></mixed-citation></ref><ref id="B10"><mixed-citation xmlns:xlink="http://www.w3.org/1999/xlink" xlink:type="simple"><person-group><name name-style="western"><surname>Galloway</surname><given-names>ID</given-names></name></person-group> (<year>1976</year>)<source> The types of Australian species of
                        the subfamily Scelioninae (Hymenoptera: Scelionidae). Queensland Journal of
                        Agricultural and Animal Sciences 33: 83–114.
                    <sup>39</sup></source></mixed-citation></ref><ref id="B11"><mixed-citation xmlns:xlink="http://www.w3.org/1999/xlink" xlink:type="simple"><person-group><name name-style="western"><surname>Galloway</surname><given-names>ID</given-names></name><name name-style="western"><surname>Austin</surname><given-names>AD</given-names></name></person-group> (<year>1984</year>)<source> Revision of the
                        Scelioninae (Hymenoptera: Scelionidae) in Australia. Australian Journal of
                        Zoology Supplementary Series 99: 1–138. <sup>40</sup>
                    </source>doi: <ext-link ext-link-type="uri" xlink:href="http://dx.doi.org/10.1071/AJZS099" xlink:type="simple">10.1071/AJZS099</ext-link></mixed-citation></ref><ref id="B16"><mixed-citation xmlns:xlink="http://www.w3.org/1999/xlink" xlink:type="simple"><person-group><name name-style="western"><surname>Johnson</surname><given-names>NF</given-names></name></person-group> (<year>1992</year>)<source> Catalog of world Proctotrupoidea
                        excluding Platygastridae. Memoirs of the American Entomological Institute
                        51: 1–825. <sup>44</sup></source></mixed-citation></ref></ref-list></tp:taxon-treatment>
