# Supplementary material for: Taxonomic revision of Bracalba Dodd (Hymenoptera, Platygastridae s.l.), a parasitoid wasp genus endemic to Australia
Source: Zookeys. 2012 Oct 2;236:1–53. doi: 10.3897/zookeys.236.3434 (PMC11363517; doi:10.3897/zookeys.236.3434)
Supplement: XML Treatment for Bracalba globosa [file zookeys.236.3434-treatment3.xml]

<!DOCTYPE tp:taxon-treatment
  PUBLIC "-//TaxonX//DTD Taxonomic Treatment Publishing DTD v0 20100105//EN" "tax-treatment-NSO.dtd">
<tp:taxon-treatment xmlns:tp="http://www.plazi.org/taxpub"><tp:treatment-meta><mixed-citation publication-type="journal"><person-group><name><surname>Burks</surname><given-names>Roger A.</given-names></name><name><surname>Masner</surname><given-names>Lubomír</given-names></name><name><surname>Johnson</surname><given-names>Norman F.</given-names></name><name><surname>Austin</surname><given-names>Andrew D.</given-names></name></person-group><article-title>Taxonomic revision of <italic>Bracalba</italic> Dodd (Hymenoptera,
                    Platygastridae s.l.), a parasitoid wasp genus endemic to Australia
                </article-title><source>Zookeys</source><day>2</day><month>10</month><year>2012</year><volume>236</volume><fpage>1</fpage><lpage>53</lpage><pub-id pub-id-type="doi">10.3897/zookeys.236.3434</pub-id></mixed-citation></tp:treatment-meta><tp:nomenclature><tp:taxon-name>
              <tp:taxon-name-part taxon-name-part-type="genus">Bracalba</tp:taxon-name-part>
              <tp:taxon-name-part taxon-name-part-type="species">globosa</tp:taxon-name-part>
              <object-id xmlns:xlink="http://www.w3.org/1999/xlink" xlink:type="simple">urn:lsid:zoobank.org:act:68361C59-4610-4DD5-94CB-0BEB86CA2BB1</object-id>
              <object-id xmlns:xlink="http://www.w3.org/1999/xlink" xlink:type="simple">urn:lsid:biosci.ohio-state.edu:osuc_concepts:302153</object-id>
              <object-id xmlns:xlink="http://www.w3.org/1999/xlink" xlink:type="simple">http://species-id.net/wiki/Bracalba_globosa</object-id>
            </tp:taxon-name><tp:taxon-authority>Burks</tp:taxon-authority><tp:taxon-status xmlns:xlink="http://www.w3.org/1999/xlink" xlink:type="simple">sp. n.</tp:taxon-status><xref ref-type="fig" rid="F4">Figures 7–11</xref><xref>Morphbank
                                <sup>16</sup></xref></tp:nomenclature><tp:treatment-sec sec-type="Description"><title>Description.</title><p><italic>Female</italic>. Body length 3.12–3.25 mm (n=2). Color of antenna
                            beyond radicle: entirely dark. Radicle color: lighter than scape. Number
                            of claval segments with ventral gustatory sensilla: 7. Number of ventral
                            gustatory sensilla on A6: 2.</p><p>Ocular setae: short and dense. Frontal depression: smooth dorsally,
                            torular triangle foveolate with 1 transverse carina extending laterally
                            from inner margin of antennal foramen. Smooth depression extending
                            dorsolaterally from antennal foramen: present. Dorsal clypeal margin:
                            but without other sculpture. Clypeal median carina: absent. Ventral
                            clypeal margin: with a small median point. Mandibular color: dark
                            basally<!--PageBreak--> and at teeth, becoming lighter reddish brown
                            between these areas. Mandibular teeth: two, separated by narrow
                            incision. Smooth area obliquely posterior to lateral ocellus: present.
                            Genal sculpture: reticulate-rugose without any strong carinae.</p><p>Dorsal pronotal area: not set off by carina ventrally. Anterolateral
                            corner of dorsal pronotal area: weakly rounded anteriorly. Sculpture of
                            posteromedian area of mesoscutum: foveolate with slightly stronger
                            longitudinal septa. Lateral margin of dorsal axillar area: triangularly
                            expanded or with posterior tooth, broadest posteriorly. Mesoscutellar
                            sculpture: densely foveolate with slightly stronger longitudinal septa.
                            Metas<!--PageBreak-->cutellum in dorsal view: trapezoidal with broad
                            apex. Dorsal surface of metascutellum: apex protruding dorsally. Femoral
                            depression: crossed by rounded carinae. Leg color: dark except for
                            tibiae, 2nd trochanter, and tarsomeres 2-5. Anterior corner of lateral
                            propodeal carina: flat, without tooth. Posteromedial corner of lateral
                            propodeal area: protruding posteriorly.</p><p>Metasoma color: black to dark reddish brown. Median lobe of T1: with a
                            set of rugae that merge with one another. Metasoma at middle of T4:
                            without bend. Posterolateral margins of metasomal terga: without
                            protrusions. T5 median carina: absent. Longitudinal sculptural septa on
                            T5: weak, blunt and hardly raised. Transverse sculptural septa on T5:
                            about as strong as the longitudinal septa. T5 setae: directed
                            posteriorly, arising from anterior edge of sculptural mesh. T6: as broad
                            or broader than long. T6 laterotergite: overlapping S6. S4 median
                            carina: absent. Transverse sculptural septa on S5: weak or absent, much
                            weaker than the longitudinal septa. S5 setae: directed posteriorly,
                            arising from anterior edge of sculptural mesh. Lateral carinae of S6:
                            absent. Apex of S6: without notch.</p><p><italic>Male</italic>. Body length 2.88 mm (n=1). Flagellomere length: A3
                            over 1.5× as long as broad, most others as long or longer than broad.
                            T7: flat and posteriorly truncate.</p><fig id="F4" position="float" orientation="portrait"><label>Figures 7–11.</label><caption><p><italic><tp:taxon-name>Bracalba globosa</tp:taxon-name></italic>
                                    sp. n.,paratype female (OSUC 148612). <bold>7</bold> Lateral
                                    habitus <bold>8</bold> Head and mesosoma, dorsal view
                                        <bold>9</bold> Metasomal sterna 5–6, ventral view
                                        <bold>11</bold> Head, ventral view, holotype female (OSUC
                                    148701) <bold>10</bold> Head, anterior view.
                                        Morphbank<sup>16</sup></p></caption><!--Edit 1--><graphic xmlns:xlink="http://www.w3.org/1999/xlink" xlink:href="export.php_files/zookeys-236-001-g004.jpg" position="float" orientation="portrait" xlink:type="simple"/></fig></tp:treatment-sec><tp:treatment-sec sec-type="Diagnosis"><title>Diagnosis.</title><p><italic>Female</italic>. A6 with 2 large ventral sensilla; 2 mandibular
                            teeth; anterolateral corner of dorsal pronotal area weakly rounded
                            anteriorly; metascutellum trapezoidal with a broad apex, extending
                            dorsally; metasomal bend absent; T4–T6 without median carina, S4–S6
                            without median carina; T6 broader than long; S6 without apical notch.
                                    <italic><tp:taxon-name>Bracalba globosa</tp:taxon-name></italic>
                            is very similar to <italic><tp:taxon-name>Bracalba
                                    cuneata</tp:taxon-name></italic>, but differs mainly in
                            mesosomal shape and sculpture. The metascutellum also differs subtly
                            between most specimens of the two species, being smaller in most
                                    <italic><tp:taxon-name>Bracalba
                            globosa</tp:taxon-name></italic>. <italic><tp:taxon-name>Bracalba
                                    plana</tp:taxon-name></italic> is also very similar to
                                    <italic><tp:taxon-name>Bracalba
                            globosa</tp:taxon-name></italic>, but has a very different mesosomal
                            shape.</p></tp:treatment-sec><tp:treatment-sec sec-type="Etymology"><title>Etymology.</title><p>Latin adjective, named after the convex mesoscutum of most specimens in
                            this species.</p></tp:treatment-sec><tp:treatment-sec sec-type="Link to distribution map"><title>Link to distribution map.</title><p><ext-link xmlns:xlink="http://www.w3.org/1999/xlink" ext-link-type="uri" xlink:href="http://hol.osu.edu/map-full.html?id=302153" xlink:type="simple">http://hol.osu.edu/map-full.html?id=302153</ext-link>
                        </p></tp:treatment-sec><tp:treatment-sec sec-type="Material examined"><title>Material examined.</title><p>Holotype, female: AUSTRALIA: WA, Kalbarri National Park,
                            12.XII-19.XII.1986, malaise trap/pan trap, J. S. Noyes, OSUC 148701
                            (deposited in WAMP). Paratype: AUSTRALIA: 1 female, OSUC 148612
                            (CNCI).</p></tp:treatment-sec></tp:taxon-treatment>
