# Supplementary material for: Taxonomic revision of Bracalba Dodd (Hymenoptera, Platygastridae s.l.), a parasitoid wasp genus endemic to Australia
Source: Zookeys. 2012 Oct 2;236:1–53. doi: 10.3897/zookeys.236.3434 (PMC11363517; doi:10.3897/zookeys.236.3434)
Supplement: XML Treatment for Bracalba plana [file zookeys.236.3434-treatment4.xml]

<!DOCTYPE tp:taxon-treatment
  PUBLIC "-//TaxonX//DTD Taxonomic Treatment Publishing DTD v0 20100105//EN" "tax-treatment-NSO.dtd">
<tp:taxon-treatment xmlns:tp="http://www.plazi.org/taxpub"><tp:treatment-meta><mixed-citation publication-type="journal"><person-group><name><surname>Burks</surname><given-names>Roger A.</given-names></name><name><surname>Masner</surname><given-names>Lubomír</given-names></name><name><surname>Johnson</surname><given-names>Norman F.</given-names></name><name><surname>Austin</surname><given-names>Andrew D.</given-names></name></person-group><article-title>Taxonomic revision of <italic>Bracalba</italic> Dodd (Hymenoptera,
                    Platygastridae s.l.), a parasitoid wasp genus endemic to Australia
                </article-title><source>Zookeys</source><day>2</day><month>10</month><year>2012</year><volume>236</volume><fpage>1</fpage><lpage>53</lpage><pub-id pub-id-type="doi">10.3897/zookeys.236.3434</pub-id></mixed-citation></tp:treatment-meta><tp:nomenclature><tp:taxon-name>
              <tp:taxon-name-part taxon-name-part-type="genus">Bracalba</tp:taxon-name-part>
              <tp:taxon-name-part taxon-name-part-type="species">plana</tp:taxon-name-part>
              <object-id xmlns:xlink="http://www.w3.org/1999/xlink" xlink:type="simple">urn:lsid:zoobank.org:act:DF77087E-2227-4528-854C-9EE7F7BC7AF1</object-id>
              <object-id xmlns:xlink="http://www.w3.org/1999/xlink" xlink:type="simple">urn:lsid:biosci.ohio-state.edu:osuc_concepts:302159</object-id>
              <object-id xmlns:xlink="http://www.w3.org/1999/xlink" xlink:type="simple">http://species-id.net/wiki/Bracalba_plana</object-id>
            </tp:taxon-name><tp:taxon-authority>Burks</tp:taxon-authority><tp:taxon-status xmlns:xlink="http://www.w3.org/1999/xlink" xlink:type="simple">sp. n.</tp:taxon-status><xref ref-type="fig" rid="F5">Figures 12–13</xref><xref>Morphbank
                                <sup>17</sup></xref></tp:nomenclature><tp:treatment-sec sec-type="Description"><title>Description.</title><p><italic>Female</italic>. Body length 2.75–3.13 mm (n=3). Color of antenna
                            beyond radicle: mostly dark, ventral parts of pedicel apex, A4-A12
                            variably lighter. Radicle color: lighter than scape. Number of claval
                            segments with ventral gustatory sensilla: 7. Number of ventral gustatory
                            sensilla on A6: 2.<!--PageBreak--></p><p>Ocular setae: short and dense. Frontal depression: with many irregularly
                            transverse rugae. Smooth depression extending dorsolaterally from
                            antennal foramen: present. Dorsal clypeal margin: absent between
                            antennal foramina. Clypeal median carina: absent. Ventral clypeal
                            margin: with a small median point. Mandibular color: dark basally and at
                            teeth, becoming lighter reddish brown between these areas. Mandibular
                            teeth: two, separated by narrow incision. Smooth area obliquely
                            posterior to lateral ocellus: present. Genal sculpture: deeply
                            reticulate-rugose with some septa much stronger than others, forming
                            distinct rows differing in height.</p><p>Dorsal pronotal area: not set off by carina ventrally. Anterolateral
                            corner of dorsal pronotal area: weakly rounded anteriorly. Sculpture of
                            posteromedian area of mesoscutum: densely foveolate. Lateral margin of
                            dorsal axillar area: triangularly expanded or with posterior tooth,
                            broadest posteriorly. Mesoscutellar sculpture: sparsely foveolate, with
                            large smooth interspaces. Metascutellum in dorsal view: semicircular.
                            Dorsal surface of metascutellum: flat. Femoral depression: centrally
                            smooth, peripherally foveolate. Leg color: coxae dark, leg becoming
                            gradually lighter apically. Anterior corner of lateral propodeal carina:
                            flat, without tooth. Posteromedial corner of lateral propodeal area:
                            protruding posteriorly.</p><p>Metasoma color: black to dark reddish brown. Median lobe of T1: with 7 or
                            more longitudinal carinae. Metasoma at middle of T4: without bend.
                            Posterolateral margins of metasomal terga: without protrusions. T5
                            median carina: absent. Longitudinal sculp<!--PageBreak-->tural septa on
                            T5: weak, blunt and hardly raised. Transverse sculptural septa on T5:
                            about as strong as the longitudinal septa. T5 setae: directed
                            posteriorly, arising from anterior edge of sculptural mesh. T6: as broad
                            or broader than long. T6 laterotergite: overlapped by rim from S6. S4
                            median carina: absent. Transverse sculptural septa on S5: about as
                            strong as the longitudinal septa. S5 setae: directed posteriorly,
                            arising from anterior edge of sculptural mesh. Lateral carinae of S6:
                            absent. Apex of S6: without notch.</p><p><italic>Males</italic>. Body length 2.75–3.00 mm (n=2). Flagellomere
                            length: A3 1–1.2× as long as broad, most others transverse. T7: flat and
                            posteriorly truncate.</p><fig id="F5" position="float" orientation="portrait"><label>Figures 12–13.</label><caption><p><italic><tp:taxon-name>Bracalba plana</tp:taxon-name></italic>
                                    sp. n.,holotype female (OSUC 230804). <bold>12</bold> Dorsal
                                    habitus, paratype male (OSUC 148706) <bold>13</bold> Dorsal
                                    habitus. Morphbank<sup>17</sup></p></caption><!--Edit 1--><graphic xmlns:xlink="http://www.w3.org/1999/xlink" xlink:href="export.php_files/zookeys-236-001-g005.jpg" position="float" orientation="portrait" xlink:type="simple"/></fig></tp:treatment-sec><tp:treatment-sec sec-type="Diagnosis"><title>Diagnosis.</title><p><italic>Female</italic>. A6 with 2 large ventral sensilla; 2 mandibular
                            teeth; anterolateral corner of dorsal pronotal area weakly rounded
                            anteriorly; metascutellum trapezoidal with a broad apex, flat dorsally;
                            metasomal bend absent; T4–T6 without median carina, S4–S6 without median
                            carina; T6 broader than long; S6 without apical notch. This species is
                            very similar to <italic><tp:taxon-name>Bracalba
                                globosa</tp:taxon-name></italic>, but differs mainly in having a
                            shorter, more flat metascutellum and shorter flagellomeres in males.</p></tp:treatment-sec><tp:treatment-sec sec-type="Etymology"><title>Etymology.</title><p>Latin adjective, referring to the flat mesoscutum, mesoscutellum, and
                            metascutellum of most specimens of this species.</p></tp:treatment-sec><tp:treatment-sec sec-type="Link to distribution map"><title>Link to distribution map.</title><p><ext-link xmlns:xlink="http://www.w3.org/1999/xlink" ext-link-type="uri" xlink:href="http://hol.osu.edu/map-full.html?id=302159" xlink:type="simple">http://hol.osu.edu/map-full.html?id=302159</ext-link>
                        </p></tp:treatment-sec><tp:treatment-sec sec-type="Material examined"><title>Material examined.</title><p>Holotype, female: AUSTRALIA: NT, Centre for Zone Research (CSIRO), Alice
                            Springs, XI-1992, malaise trap, Austin &amp; Dangerfield, OSUC 230804
                            (deposited in SAMA). Paratypes: AUSTRALIA: 5 females, 3 males, OSUC
                            148706, 238115, 238168, 238170 (CNCI); OSUC 230802-230803, 230805-230806
                            (WINC).</p></tp:treatment-sec><tp:treatment-sec sec-type="Comments"><title>Comments.</title><p>Most specimens have a flat mesoscutum and mesoscutellum, but these
                            features were not constant within this species nor in others of the
                            genus.</p></tp:treatment-sec></tp:taxon-treatment>
