# Supplementary material for: Taxonomic revision of Bracalba Dodd (Hymenoptera, Platygastridae s.l.), a parasitoid wasp genus endemic to Australia
Source: Zookeys. 2012 Oct 2;236:1–53. doi: 10.3897/zookeys.236.3434 (PMC11363517; doi:10.3897/zookeys.236.3434)
Supplement: XML Treatment for Bracalba clavata [file zookeys.236.3434-treatment5.xml]

<!DOCTYPE tp:taxon-treatment
  PUBLIC "-//TaxonX//DTD Taxonomic Treatment Publishing DTD v0 20100105//EN" "tax-treatment-NSO.dtd">
<tp:taxon-treatment xmlns:tp="http://www.plazi.org/taxpub"><tp:treatment-meta><mixed-citation publication-type="journal"><person-group><name><surname>Burks</surname><given-names>Roger A.</given-names></name><name><surname>Masner</surname><given-names>Lubomír</given-names></name><name><surname>Johnson</surname><given-names>Norman F.</given-names></name><name><surname>Austin</surname><given-names>Andrew D.</given-names></name></person-group><article-title>Taxonomic revision of <italic>Bracalba</italic> Dodd (Hymenoptera,
                    Platygastridae s.l.), a parasitoid wasp genus endemic to Australia
                </article-title><source>Zookeys</source><day>2</day><month>10</month><year>2012</year><volume>236</volume><fpage>1</fpage><lpage>53</lpage><pub-id pub-id-type="doi">10.3897/zookeys.236.3434</pub-id></mixed-citation></tp:treatment-meta><tp:nomenclature><tp:taxon-name>
              <tp:taxon-name-part taxon-name-part-type="genus">Bracalba</tp:taxon-name-part>
              <tp:taxon-name-part taxon-name-part-type="species">clavata</tp:taxon-name-part>
              <object-id xmlns:xlink="http://www.w3.org/1999/xlink" xlink:type="simple">urn:lsid:zoobank.org:act:C75BF55D-ADB0-417C-8AF3-EE4E46370C15</object-id>
              <object-id xmlns:xlink="http://www.w3.org/1999/xlink" xlink:type="simple">urn:lsid:biosci.ohio-state.edu:osuc_concepts:302166</object-id>
              <object-id xmlns:xlink="http://www.w3.org/1999/xlink" xlink:type="simple">http://species-id.net/wiki/Bracalba_clavata</object-id>
            </tp:taxon-name><tp:taxon-authority>Burks</tp:taxon-authority><tp:taxon-status xmlns:xlink="http://www.w3.org/1999/xlink" xlink:type="simple">sp. n.</tp:taxon-status><xref ref-type="fig" rid="F6">Figures 14–18</xref><xref>Morphbank
                                <sup>18</sup></xref></tp:nomenclature><tp:treatment-sec sec-type="Description"><title>Description.</title><p><italic>Female</italic>. Body length 3.25–3.38 mm (n=2). Color of antenna
                            beyond radicle: mostly dark, ventral parts of pedicel apex, A4-A12
                            variably lighter. Radicle color: base lighter than scape. Number of
                            claval segments with ventral gustatory sensilla: 6. Number of ventral
                            gustatory sensilla on A6: 0.</p><p>Ocular setae: short and dense. Frontal depression: with many irregularly
                            transverse rugae, or smooth dorsally, ventrally with oblique carinae
                            converging on a longitudinal ruga. Smooth depression extending
                            dorsolaterally from antennal foramen: present. Dorsal clypeal margin:
                            forming a complete connection between antennal foramina medially.
                            Clypeal median carina: absent. Ventral clypeal margin: with a small
                            median point. Mandibular color: dark basally and at teeth, becoming
                            lighter reddish brown<!--PageBreak--> between these areas. Mandibular
                            teeth: three, but middle tooth tiny. Smooth area obliquely posterior to
                            lateral ocellus: present. Genal sculpture: deeply reticulate-rugose with
                            some septa much stronger than others, forming distinct rows differing in
                            height.</p><p>Dorsal pronotal area: not set off by carina ventrally. Anterolateral
                            corner of dorsal pronotal area: weakly rounded anteriorly. Sculpture of
                            posteromedian area of mesoscutum: foveolate with broad longitudinal
                            septa. Lateral margin of dorsal axillar area: triangularly expanded or
                            with posterior tooth, broadest posteriorly. Mesoscutellar sculpture:
                            densely foveolate but with smooth central area. Metascutellum in dorsal
                            <!--PageBreak-->view: strongly transverse, subrectangular. Dorsal
                            surface of metascutellum: flat, or convex. Femoral depression: centrally
                            smooth, peripherally foveolate. Leg color: coxae, femora (aside from
                            their apices), and at least the last two tarsomeres dark, otherwise
                            yellowish brown. Anterior corner of lateral propodeal carina: flat,
                            without tooth. Posteromedial corner of lateral propodeal area: not
                            protruding posteriorly.</p><p>Metasoma color: black to dark reddish brown. Median lobe of T1: with 7 or
                            more longitudinal carinae. Metasoma at middle of T4: with very weak
                            bend. Posterolateral margins of metasomal terga: with tooth-like
                            protrusions. T5 median carina: absent. Longitudinal sculptural septa on
                            T5: strong, sharply raised. Transverse sculptural septa on T5: about as
                            strong as the longitudinal septa. T5 setae: directed posteriorly,
                            arising from anterior edge of sculptural mesh. T6: as broad or broader
                            than long. T6 laterotergite: overlapping S6. S4 median carina: present.
                            Transverse sculptural septa on S5: weak or absent, much weaker than the
                            longitudinal septa. S5 setae: directed posteriorly, arising from
                            anterior edge of sculptural mesh. Lateral carinae of S6: absent. Apex of
                            S6: without notch.</p><p><italic>Male</italic>. Body length 2.75–3.25 mm (n=5). Flagellomere
                            length: A3 over 1.5× as long as broad, most others as long or longer
                            than broad. T7: flat and posteriorly truncate.</p><fig id="F6" position="float" orientation="portrait"><label>Figures 14–18.</label><caption><p><italic><tp:taxon-name>Bracalba clavata</tp:taxon-name></italic>
                                    sp. n.,holotype female (OSUC 384555). <bold>14</bold> Dorsal
                                    habitus <bold>15</bold> Lateral habitus, paratype female (OSUC
                                    384558) <bold>16</bold> Head, ventral view, paratype female
                                    (OSUC 384559) <bold>17 </bold>Metasomal sterna 5–6, ventral
                                    view, paratype male (OSUC 384556) <bold>18</bold> Dorsal
                                    habitus. Morphbank<sup>18</sup></p></caption><!--Edit 1--><graphic xmlns:xlink="http://www.w3.org/1999/xlink" xlink:href="export.php_files/zookeys-236-001-g006.jpg" position="float" orientation="portrait" xlink:type="simple"/></fig></tp:treatment-sec><tp:treatment-sec sec-type="Diagnosis"><title>Diagnosis.</title><p><italic>Female</italic>. A6 without large ventral sensilla, separate and
                            much smaller than A7 (therefore only 6 distinct claval segments
                            present); 3 mandibular teeth with the middle tooth much smaller than the
                            others; metascutellum subrectangular and very short; metasomal bend
                            present but very weak; sculpture posterior to metasomal bend with
                            longitudinal and transverse septa of about equal strength and hardly
                            different from those anterior to the bend; T4–T6 without longitudinal
                            carina; S4–S6 with longitudinal carina; T6 about as long as broad; S6
                            without apical notch. This species is very similar to
                                    <italic><tp:taxon-name>Bracalba pinnula</tp:taxon-name></italic>
                            and to some species without a T4 bend. It differs in the unusual
                            antenna, short metascutellum, and in its shorter wings that reach only
                            to the middle of T4.</p></tp:treatment-sec><tp:treatment-sec sec-type="Etymology"><title>Etymology.</title><p>Latin adjective meaning “clavate,” named for the clavate antenna with its
                            distinct separation between the 6-segmented club and the basal
                            flagellomeres.</p></tp:treatment-sec><tp:treatment-sec sec-type="Link to distribution map"><title>Link to distribution map.</title><p><ext-link xmlns:xlink="http://www.w3.org/1999/xlink" ext-link-type="uri" xlink:href="http://hol.osu.edu/map-full.html?id=302166" xlink:type="simple">http://hol.osu.edu/map-full.html?id=302166</ext-link>
                        </p></tp:treatment-sec><tp:treatment-sec sec-type="Material examined"><title>Material examined.</title><p>Holotype, female: AUSTRALIA: SA, Brookfield Conservation Park,
                                <named-content xmlns:xlink="http://www.w3.org/1999/xlink" content-type="dwc:verbatimCoordinates" xlink:type="simple">34°21'S,
                                139°29'E</named-content>, 24.XI–26.XI.1992, yellow pan trap, I.
                            Naumann &amp; J. C. Cardale, OSUC 384555 (deposited in ANIC). Paratypes:
                            AUSTRALIA: 2 females, 6 males, OSUC 230820, 367520, 384556,
                            384558-384559, 384564-384566 (ANIC).</p></tp:treatment-sec></tp:taxon-treatment>
