# Supplementary material for: Taxonomic revision of Bracalba Dodd (Hymenoptera, Platygastridae s.l.), a parasitoid wasp genus endemic to Australia
Source: Zookeys. 2012 Oct 2;236:1–53. doi: 10.3897/zookeys.236.3434 (PMC11363517; doi:10.3897/zookeys.236.3434)
Supplement: XML Treatment for Bracalba hesperia [file zookeys.236.3434-treatment6.xml]

<!DOCTYPE tp:taxon-treatment
  PUBLIC "-//TaxonX//DTD Taxonomic Treatment Publishing DTD v0 20100105//EN" "tax-treatment-NSO.dtd">
<tp:taxon-treatment xmlns:tp="http://www.plazi.org/taxpub"><tp:treatment-meta><mixed-citation publication-type="journal"><person-group><name><surname>Burks</surname><given-names>Roger A.</given-names></name><name><surname>Masner</surname><given-names>Lubomír</given-names></name><name><surname>Johnson</surname><given-names>Norman F.</given-names></name><name><surname>Austin</surname><given-names>Andrew D.</given-names></name></person-group><article-title>Taxonomic revision of <italic>Bracalba</italic> Dodd (Hymenoptera,
                    Platygastridae s.l.), a parasitoid wasp genus endemic to Australia
                </article-title><source>Zookeys</source><day>2</day><month>10</month><year>2012</year><volume>236</volume><fpage>1</fpage><lpage>53</lpage><pub-id pub-id-type="doi">10.3897/zookeys.236.3434</pub-id></mixed-citation></tp:treatment-meta><tp:nomenclature><tp:taxon-name>
              <tp:taxon-name-part taxon-name-part-type="genus">Bracalba</tp:taxon-name-part>
              <tp:taxon-name-part taxon-name-part-type="species">hesperia</tp:taxon-name-part>
              <object-id xmlns:xlink="http://www.w3.org/1999/xlink" xlink:type="simple">urn:lsid:zoobank.org:act:1D575B7A-FD40-4392-B7A5-B0EF403B0168</object-id>
              <object-id xmlns:xlink="http://www.w3.org/1999/xlink" xlink:type="simple">urn:lsid:biosci.ohio-state.edu:osuc_concepts:302154</object-id>
              <object-id xmlns:xlink="http://www.w3.org/1999/xlink" xlink:type="simple">http://species-id.net/wiki/Bracalba_hesperia</object-id>
            </tp:taxon-name><tp:taxon-authority>Burks</tp:taxon-authority><tp:taxon-status xmlns:xlink="http://www.w3.org/1999/xlink" xlink:type="simple">sp. n.</tp:taxon-status><xref ref-type="fig" rid="F7">Figures 19–23</xref><xref>Morphbank
                                <sup>19</sup></xref></tp:nomenclature><tp:treatment-sec sec-type="Description"><title>Description.</title><p><italic>Female</italic>. Body length 5.76–6.06 mm (n=2). Color of antenna
                            beyond radicle: entirely dark. Radicle color: same as scape. Number of
                            claval segments with ventral gustatory sensilla: 7. Number of ventral
                            gustatory sensilla on A6: 1.<!--PageBreak--></p><p>Ocular setae: short and sparse. Frontal depression: smooth dorsally,
                            torular triangle foveolate with transverse carinae lateral to this area.
                            Smooth depression extending dorsolaterally from antennal foramen:
                            present. Dorsal clypeal margin: wrinkle-like with a median peak. Clypeal
                            median carina: present. Ventral clypeal margin: with a small median
                            point. Mandibular color: dark basally and at teeth, becoming lighter
                            reddish brown between these areas. Mandibular teeth: three of roughly
                            equal size. Smooth area obliquely posterior to lateral ocellus: present.
                            Genal sculpture: reticulate-rugose without any strong carinae.</p><p><!--PageBreak-->Dorsal pronotal area: not set off by carina ventrally.
                            Anterolateral corner of dorsal pronotal area: weakly rounded anteriorly.
                            Sculpture of posteromedian area of mesoscutum: densely foveolate.
                            Lateral margin of dorsal axillar area: with a semicircular expansion,
                            broadest near midlength. Mesoscutellar sculpture: densely foveolate with
                            one or two median longitudinal channels. Metascutellum in dorsal view:
                            trapezoidal with broad apex. Dorsal surface of metascutellum: convex.
                            Femoral depression: centrally smooth, peripherally foveolate. Leg color:
                            dark except for trochanters, tips of femora and tibiae, and tarsomeres
                            1-4. Anterior corner of lateral propodeal carina: flat, without tooth.
                            Posteromedial corner of lateral propodeal area: protruding
                            posteriorly.</p><p>Metasoma color: black to dark reddish brown. Median lobe of T1: with 7 or
                            more longitudinal carinae. Metasoma at middle of T4: with metasomal bend
                            and abrupt transition in sculpture. Posterolateral margins of metasomal
                            terga: without protrusions. T5 median carina: absent. or present.
                            Longitudinal sculptural septa on T5: weak, blunt and hardly raised.
                            Transverse sculptural septa on T5: about as strong as the longitudinal
                            septa. T5 setae: directed posteriorly, arising from anterior edge of
                            sculptural mesh. T6: longer than broad. T6 laterotergite: overlapped by
                            rim from S6. S4 median carina: absent. Transverse sculptural septa on
                            S5: weak or absent, much weaker than the longitudinal septa. S5 setae:
                            not directed posteriorly, arising from center of sculptural mesh.
                            Lateral carinae of S6: absent. Apex of S6: without notch.</p><p><italic>Male</italic>. unknown.</p><fig id="F7" position="float" orientation="portrait"><label>Figures 19–23.</label><caption><p><italic><tp:taxon-name>Bracalba hesperia</tp:taxon-name></italic>
                                    sp. n.,holotype female (OSUC 148713). <bold>19</bold> Head and
                                    mesosoma, dorsal view <bold>20</bold> Head, ventral view
                                        <bold>21</bold> Lateral habitus; <bold>22</bold> Metasomal
                                    terga 5–6, dorsal view <bold>23</bold> Metasomal sterna 5–6,
                                    ventral view. Morphbank<sup>19</sup></p></caption><!--Edit 1--><graphic xmlns:xlink="http://www.w3.org/1999/xlink" xlink:href="export.php_files/zookeys-236-001-g007.jpg" position="float" orientation="portrait" xlink:type="simple"/></fig></tp:treatment-sec><tp:treatment-sec sec-type="Diagnosis"><title>Diagnosis.</title><p><italic>Female</italic>. A6 with 1 large ventral sensillum; 3 mandibular
                            teeth of approximately equal length; metascutellum broadly trapezoidal
                            with a broad and slightly concave apex; metasomal bend present but weak;
                            sculpture posterior to metasomal bend with transverse septa about as
                            strong as the longitudinal septa; T4–T6 and S4–S6 without median carina;
                            T6 longer than broad; S6 without apical notch. This species is similar
                            to <italic><tp:taxon-name>Bracalba tridentata</tp:taxon-name></italic>,
                            but in that species S6 has a strong apical notch. It is also near
                                    <italic><tp:taxon-name>Bracalba
                                nigrescens</tp:taxon-name></italic>, but no complete female
                            specimens of that species are known.</p></tp:treatment-sec><tp:treatment-sec sec-type="Etymology"><title>Etymology.</title><p>Latin adjective, referring to the geographic distribution of this
                            species.</p></tp:treatment-sec><tp:treatment-sec sec-type="Link to distribution map"><title>Link to distribution map.</title><p><ext-link xmlns:xlink="http://www.w3.org/1999/xlink" ext-link-type="uri" xlink:href="http://hol.osu.edu/map-full.html?id=302154" xlink:type="simple">http://hol.osu.edu/map-full.html?id=302154</ext-link>
                        </p></tp:treatment-sec><tp:treatment-sec sec-type="Material examined"><title>Material examined.</title><p>Holotype, female: AUSTRALIA: WA, 3km W Walpole, Keystone Road,
                                <named-content xmlns:xlink="http://www.w3.org/1999/xlink" content-type="dwc:verbatimCoordinates" xlink:type="simple">34°59.01'S,
                                116°40.76'E</named-content>, no date, yellow pan trap, George, Hawks
                            &amp; Munro, OSUC 148713 (deposited in WAMP). Paratypes: AUSTRALIA: 2
                            females, OSUC 148702, 238154 (CNCI).</p></tp:treatment-sec><tp:treatment-sec sec-type="Comments"><title>Comments.</title><p>Some singleton specimens similar to <italic><tp:taxon-name>Bracalba
                                    hesperia</tp:taxon-name></italic> have been examined but left
                            undescribed, most collected from Western Australia. They all exhibit a
                            stronger metasomal bend and stronger longitudinal sculpture posterior to
                            the bend than in <italic><tp:taxon-name>Bracalba
                                    hesperia</tp:taxon-name></italic>, but are variable in these and
                            other characters. Together these specimens and
                                    <italic><tp:taxon-name>Bracalba
                                hesperia</tp:taxon-name></italic> may represent members of a species
                            complex. Some specimens within this complex possess longitudinal median
                            grooves on the mesoscutellum, but this character may be variable within
                            species.<!--PageBreak--></p></tp:treatment-sec></tp:taxon-treatment>
