# Supplementary material for: Taxonomic revision of Bracalba Dodd (Hymenoptera, Platygastridae s.l.), a parasitoid wasp genus endemic to Australia
Source: Zookeys. 2012 Oct 2;236:1–53. doi: 10.3897/zookeys.236.3434 (PMC11363517; doi:10.3897/zookeys.236.3434)
Supplement: XML Treatment for Bracalba intermedia [file zookeys.236.3434-treatment7.xml]

<!DOCTYPE tp:taxon-treatment
  PUBLIC "-//TaxonX//DTD Taxonomic Treatment Publishing DTD v0 20100105//EN" "tax-treatment-NSO.dtd">
<tp:taxon-treatment xmlns:tp="http://www.plazi.org/taxpub"><tp:treatment-meta><mixed-citation publication-type="journal"><person-group><name><surname>Burks</surname><given-names>Roger A.</given-names></name><name><surname>Masner</surname><given-names>Lubomír</given-names></name><name><surname>Johnson</surname><given-names>Norman F.</given-names></name><name><surname>Austin</surname><given-names>Andrew D.</given-names></name></person-group><article-title>Taxonomic revision of <italic>Bracalba</italic> Dodd (Hymenoptera,
                    Platygastridae s.l.), a parasitoid wasp genus endemic to Australia
                </article-title><source>Zookeys</source><day>2</day><month>10</month><year>2012</year><volume>236</volume><fpage>1</fpage><lpage>53</lpage><pub-id pub-id-type="doi">10.3897/zookeys.236.3434</pub-id></mixed-citation></tp:treatment-meta><tp:nomenclature><tp:taxon-name>
              <tp:taxon-name-part taxon-name-part-type="genus">Bracalba</tp:taxon-name-part>
              <tp:taxon-name-part taxon-name-part-type="species">intermedia</tp:taxon-name-part>
              <object-id xmlns:xlink="http://www.w3.org/1999/xlink" xlink:type="simple">urn:lsid:zoobank.org:act:D1FA6338-2827-4D30-AF06-849208F4A6E6</object-id>
              <object-id xmlns:xlink="http://www.w3.org/1999/xlink" xlink:type="simple">urn:lsid:biosci.ohio-state.edu:osuc_concepts:302155</object-id>
              <object-id xmlns:xlink="http://www.w3.org/1999/xlink" xlink:type="simple">http://species-id.net/wiki/Bracalba_intermedia</object-id>
            </tp:taxon-name><tp:taxon-authority>Burks</tp:taxon-authority><tp:taxon-status xmlns:xlink="http://www.w3.org/1999/xlink" xlink:type="simple">sp. n.</tp:taxon-status><xref ref-type="fig" rid="F8">Figures 24–27</xref><xref>Morphbank
                                <sup>20</sup></xref></tp:nomenclature><tp:treatment-sec sec-type="Description"><title>Description.</title><p><italic>Female</italic>. Body length 3.25–3.88 mm (n=7). Color of antenna
                            beyond radicle: entirely dark. Radicle color: lighter than scape. Number
                            of claval segments with ventral gustatory sensilla: 6. Number of ventral
                            gustatory sensilla on A6: 0.</p><p>Ocular setae: short and dense. Frontal depression: medially smooth,
                            torular triangle sparsely foveolate, or foveolate dorsally, torular
                            triangle foveolate, areas lateral to it with transverse carinae. Smooth
                            depression extending dorsolaterally from antennal foramen: absent.
                            Dorsal clypeal margin: bordering antennal foramina, absent between them.
                            Clypeal median carina: absent. Ventral clypeal margin: convex.
                            Mandibular color: dark basally and at teeth, becoming lighter reddish
                            brown between these areas. Mandibular teeth: three, but middle tooth
                            tiny. Smooth area obliquely posterior to lateral ocellus: present. Genal
                            sculpture: reticulate-rugose without any strong carinae.</p><p>Dorsal pronotal area: not set off by carina ventrally. Anterolateral
                            corner of dorsal pronotal area: weakly rounded anteriorly. Sculpture of
                            posteromedian area of mesoscutum: foveolate with slightly stronger
                            longitudinal septa. Lateral margin of dorsal axillar area: triangularly
                            expanded or with posterior tooth, broadest posteriorly. Mesoscutellar
                            sculpture: densely foveolate with slightly stronger longitudinal septa.
                            Metascutellum in dorsal view: strongly transverse, subrectangular.
                            Dorsal surface of metascutellum: flat. Femoral depression: centrally
                            smooth, peripherally foveolate. Leg color: coxae, femora (aside from
                            their apices), and at least the last two tarsomeres dark, otherwise
                            yellowish brown. Anterior corner of lateral propodeal carina: flat,
                            without tooth. Posteromedial corner of lateral propodeal area:
                            protruding posteriorly.</p><p>Metasoma color: black to dark reddish brown. Median lobe of T1: with a
                            set of rugae that merge with one another. Metasoma at middle of T4:
                            without bend. Posterolateral margins of metasomal terga: without
                            protrusions. T5 median carina: absent. Longitudinal sculptural septa on
                            T5: weak, blunt and hardly raised. Transverse sculptural septa on T5:
                            about as strong as the longitudinal septa. T5 setae: directed
                            posteriorly, arising from anterior edge of sculptural mesh. T6: longer
                            than broad. T6 laterotergite: overlapping S6. S4 median carina: present.
                            Transverse sculptural septa on S5: weak or absent, much weaker than the
                            longitudinal septa. S5 setae: directed posteriorly, arising from
                            anterior edge of sculptural mesh. Lateral carinae of S6: absent. Apex of
                            S6: without notch.</p><p><italic>Male</italic>. Body length 2.62–3.25 mm (n=18). Flagellomere
                            length: A3 over 1.5× as long as broad, most others as long or longer
                            than broad. T7: flat and posteriorly truncate.</p><fig id="F8" position="float" orientation="portrait"><label>Figures 24–27.</label><caption><p><italic><tp:taxon-name>Bracalba
                                        intermedia</tp:taxon-name></italic> sp. n.,paratype female
                                    (OSUC 180713). <bold>24</bold> Dorsal habitus
                                    <bold>25 </bold>Ventral habitus, paratype female (OSUC 148707)
                                        <bold>26</bold> Head, ventral view, paratype male (OSUC
                                    227576) <bold>27</bold> Dorsal habitus.
                                    Morphbank<sup>20</sup></p></caption><!--Edit 1--><graphic xmlns:xlink="http://www.w3.org/1999/xlink" xlink:href="export.php_files/zookeys-236-001-g008.jpg" position="float" orientation="portrait" xlink:type="simple"/></fig></tp:treatment-sec><tp:treatment-sec sec-type="Diagnosis"><title>Diagnosis.</title><p><italic>Female</italic>. A6 without large ventral sensilla; 3 mandibular
                            teeth with middle tooth much smaller than the others; metascutellum
                            broad and subrectangular, <!--PageBreak-->very short; metasomal bend
                            absent; T4–T6 without median carina, S4–S6 with at least a vague median
                            carina; T6 longer than broad; S6 without apical notch. The antenna and
                            short metascutellum help distinguish it from similar species. It is very
                            similar to <italic><tp:taxon-name>Bracalba
                                pinnula</tp:taxon-name></italic>, but differs in having a much
                            shorter metascutellum. It is also very similar to
                                    <italic><tp:taxon-name>Bracalba
                            clavata</tp:taxon-name></italic>, but has no distinct metasomal bend and
                            has a longer T6 in females.</p></tp:treatment-sec><tp:treatment-sec sec-type="Etymology"><title>Etymology.</title><p>Latin adjective, referring to its unusual mixture of characters.</p></tp:treatment-sec><tp:treatment-sec sec-type="Link to distribution map"><title>Link to distribution map.</title><p><ext-link xmlns:xlink="http://www.w3.org/1999/xlink" ext-link-type="uri" xlink:href="http://hol.osu.edu/map-full.html?id=302155" xlink:type="simple">http://hol.osu.edu/map-full.html?id=302155</ext-link>
                        </p></tp:treatment-sec><tp:treatment-sec sec-type="Material examined"><title>Material examined. </title><p>Holotype, female: AUSTRALIA: WA, via Dwellingup, Yarragil 4P Catchment,
                            18.II-25.II.1981, malaise trap, A. Postle, OSUC 230811 (deposited in
                            QMBA). Paratypes: AUSTRALIA: 8 females, 23 males, OSUC 148705,
                            148707-148708, 180713, 238105-238109, 238111, 238179, 238182,
                            238184-238186 (CNCI); OSUC 230809-230810, 230812, 230814, 238450 (QDPC);
                            OSUC 227572-227578, 230801, 238454, 238457, 384567 (WINC).</p></tp:treatment-sec><tp:treatment-sec sec-type="Comments"><title>Comments.</title><p><italic><tp:taxon-name>Bracalba intermedia</tp:taxon-name></italic> lacks
                            a metasomal bend, but the three mandibular teeth, elongate metasoma, and
                            sculptural features suggest that it belongs in the
                                <italic>laminata</italic> group. Specimens from the eastern
                            localities tend to be slightly smaller and have some reduction in
                            sculpture, but are retained in our concept of this
                            species.<!--PageBreak--></p></tp:treatment-sec></tp:taxon-treatment>
