# Supplementary material for: Taxonomic revision of Bracalba Dodd (Hymenoptera, Platygastridae s.l.), a parasitoid wasp genus endemic to Australia
Source: Zookeys. 2012 Oct 2;236:1–53. doi: 10.3897/zookeys.236.3434 (PMC11363517; doi:10.3897/zookeys.236.3434)
Supplement: XML Treatment for Bracalba laminata [file zookeys.236.3434-treatment8.xml]

<!DOCTYPE tp:taxon-treatment
  PUBLIC "-//TaxonX//DTD Taxonomic Treatment Publishing DTD v0 20100105//EN" "tax-treatment-NSO.dtd">
<tp:taxon-treatment xmlns:tp="http://www.plazi.org/taxpub"><tp:treatment-meta><mixed-citation publication-type="journal"><person-group><name><surname>Burks</surname><given-names>Roger A.</given-names></name><name><surname>Masner</surname><given-names>Lubomír</given-names></name><name><surname>Johnson</surname><given-names>Norman F.</given-names></name><name><surname>Austin</surname><given-names>Andrew D.</given-names></name></person-group><article-title>Taxonomic revision of <italic>Bracalba</italic> Dodd (Hymenoptera,
                    Platygastridae s.l.), a parasitoid wasp genus endemic to Australia
                </article-title><source>Zookeys</source><day>2</day><month>10</month><year>2012</year><volume>236</volume><fpage>1</fpage><lpage>53</lpage><pub-id pub-id-type="doi">10.3897/zookeys.236.3434</pub-id></mixed-citation></tp:treatment-meta><tp:nomenclature><tp:taxon-name>
              <tp:taxon-name-part taxon-name-part-type="genus">Bracalba</tp:taxon-name-part>
              <tp:taxon-name-part taxon-name-part-type="species">laminata</tp:taxon-name-part>
              <object-id xmlns:xlink="http://www.w3.org/1999/xlink" xlink:type="simple">urn:lsid:zoobank.org:act:4C6F2E7E-3E8C-4973-AC72-D02632852D69</object-id>
              <object-id xmlns:xlink="http://www.w3.org/1999/xlink" xlink:type="simple">urn:lsid:biosci.ohio-state.edu:osuc_concepts:4127</object-id>
              <object-id xmlns:xlink="http://www.w3.org/1999/xlink" xlink:type="simple">http://species-id.net/wiki/Bracalba_laminata</object-id>
            </tp:taxon-name><tp:taxon-authority>Dodd</tp:taxon-authority><xref ref-type="fig" rid="F9">Figures 28–31</xref><xref>Morphbank
                                <sup>21</sup></xref><tp:nomenclature-citation-list><tp:nomenclature-citation><tp:taxon-name>Bracalba
                                        laminata</tp:taxon-name><comment><xref ref-type="bibr" rid="B8">Dodd 1931</xref>: 78 (original
                                description); <xref ref-type="bibr" rid="B10">Galloway 1976</xref>:
                                88 (type information); <xref ref-type="bibr" rid="B16">Johnson
                                    1992</xref>: 354 (catalogued).</comment></tp:nomenclature-citation></tp:nomenclature-citation-list></tp:nomenclature><tp:treatment-sec sec-type="Description"><title>Description.</title><p><italic>Female</italic>. Number of claval segments with ventral gustatory
                            sensilla: 7. Number of ventral gustatory sensilla on A6: 2.</p><p><italic>Male</italic>. Body length = 3.38 mm (n=1). Flagellomere length:
                            A3 over 1.5× as long as broad, most others as long or longer than broad.
                            Ocular setae: long and dense. Frontal depression: densely foveolate.
                            Smooth depression extending dorsolaterally from antennal foramen:
                            present. Dorsal clypeal margin: absent between antennal foramina.
                            Clypeal median carina: absent. Ventral clypeal margin: with a small
                            median point. Mandibular teeth: three, but middle tooth tiny. Smooth
                            area obliquely posterior to lateral ocellus: present. Genal sculpture:
                            deeply reticulate-rugose with some septa much stronger than others,
                            forming distinct rows differing in height. Mandibular color: dark
                            basally and at teeth, becoming lighter reddish brown between these
                            areas.</p><p>Dorsal pronotal area: not set off by carina ventrally. Anterolateral
                            corner of dorsal pronotal area: truncate anteriorly. Sculpture of
                            posteromedian area of mesoscutum: foveolate with slightly stronger
                            longitudinal septa. Lateral margin of dorsal axillar area: with a
                            semicircular expansion, broadest near midlength. Mesoscutellar
                            sculpture: densely foveolate with a longitudinal carina. Metascutellum
                            in dorsal view: elongate-trapezoidal but with incised apex. Dorsal
                            surface of metascutellum: apex protruding dorsally. Femoral depression:
                            crossed by rounded carinae. Anterior corner of lateral propodeal carina:
                            flat, without tooth. Posteromedial corner of lateral propodeal area:
                            protruding posteriorly. T7: arched and posteriorly concave.</p><fig id="F9" position="float" orientation="portrait"><label>Figures 28–31.</label><caption><p><italic><tp:taxon-name>Bracalba laminata</tp:taxon-name></italic>
                                    Dodd, allotype male (QMBA HY4732A). <bold>28</bold> Head and
                                    mesosoma, dorsal view <bold>29</bold> Head, anterior view
                                        <bold>30</bold> Metasomal terga 6–8, posterior view,
                                    holotype female (QMBA HY4732H) <bold>31</bold> Antenna, ventral
                                    view. Morphbank<sup>21</sup></p></caption><!--Edit 1--><graphic xmlns:xlink="http://www.w3.org/1999/xlink" xlink:href="export.php_files/zookeys-236-001-g009.jpg" position="float" orientation="portrait" xlink:type="simple"/></fig></tp:treatment-sec><tp:treatment-sec sec-type="Diagnosis"><title>Diagnosis.</title><p>Males: Lateral margin of dorsal axillar area semicircularly expanded;
                            mesosoma broadly truncate anteriorly; mesoscutellum with median carina;
                            metascutellum elongate-trapezoidal with incised apex.</p></tp:treatment-sec><tp:treatment-sec sec-type="Link to distribution map"><title>Link to distribution map.</title><p><ext-link xmlns:xlink="http://www.w3.org/1999/xlink" ext-link-type="uri" xlink:href="http://hol.osu.edu/map-full.html?id=4127" xlink:type="simple">http://hol.osu.edu/map-full.html?id=4127</ext-link>
                        </p></tp:treatment-sec><tp:treatment-sec sec-type="Material Examined"><title>Material Examined. </title><p>Holotype, female: AUSTRALIA: QLD, Gogango, 40mi W Rockhampton, III-1928,
                            A. P. Dodd, QMBA HY4732H (deposited in QMBA). Allotype: AUSTRALIA: 1
                            male, QMBA HY4732A (QMBA). Other material: AUSTRALIA: 3 males, OSUC
                            365210-365212 (UQIC).</p></tp:treatment-sec><tp:treatment-sec sec-type="Comments"><title>Comments.</title><p>Only the antenna and a few legs of the female holotype of
                                    <italic><tp:taxon-name>Bracalba
                                laminata</tp:taxon-name></italic> remain. The syntopic allotype male
                            strongly resembles the holotype of <italic><tp:taxon-name>Bracalba
                                    nigrescens</tp:taxon-name></italic>, but differs in the presence
                            of a partial median carina on the mesoscutellum, the anteriorly truncate
                            mesosoma, and denser sculpturing on the thoracic dorsum. No other female
                            specimens are known aside from the holotype. The allotype shares
                            characteris<!--PageBreak-->tics with <italic><tp:taxon-name>Bracalba
                                    hesperia</tp:taxon-name></italic>,
                                    <italic><tp:taxon-name>Bracalba
                                magnirubra</tp:taxon-name></italic>, and
                                    <italic><tp:taxon-name>Bracalba
                                tridentata</tp:taxon-name></italic>, but differs enough that it
                            cannot definitively be associated with any of these species.</p><p>Because the antenna and some legs of the holotype remains, they now
                            represent the holotype. A neotype cannot be properly designated without
                            first requesting that the existing holotype be set aside. This was
                            considered unnecessary, as the antenna clearly belongs to
                                    <italic><tp:taxon-name>Bracalba</tp:taxon-name></italic>, based
                            on the number and arrangement of ventral sensilla. Therefore, there is
                            no doubt that the holotype agrees with our concept of
                                    <italic><tp:taxon-name>Bracalba</tp:taxon-name></italic>. There
                            is also no reason to conclude that the allotype male would be from a
                            different species than the female, based on its morphology compared with
                                <xref ref-type="bibr" rid="B8">Dodd’s (1931)</xref> description of
                            the now lost parts of the female’s body.</p></tp:treatment-sec><ref-list><ref id="B8"><mixed-citation xmlns:xlink="http://www.w3.org/1999/xlink" xlink:type="simple"><person-group><name name-style="western"><surname>Dodd</surname><given-names>AP</given-names></name></person-group> (<year>1931</year>) <source>The genus <italic>Oxyscelio</italic>
                        Kieffer, its synonymy and species, with a description of one new genus
                        (Hymenoptera: Proctotrypoidea). Proceedings of the Royal Society of
                        Queensland 42: 71–81.</source><sup>37</sup></mixed-citation></ref><ref id="B10"><mixed-citation xmlns:xlink="http://www.w3.org/1999/xlink" xlink:type="simple"><person-group><name name-style="western"><surname>Galloway</surname><given-names>ID</given-names></name></person-group> (<year>1976</year>)<source> The types of Australian species of
                        the subfamily Scelioninae (Hymenoptera: Scelionidae). Queensland Journal of
                        Agricultural and Animal Sciences 33: 83–114.
                    <sup>39</sup></source></mixed-citation></ref><ref id="B16"><mixed-citation xmlns:xlink="http://www.w3.org/1999/xlink" xlink:type="simple"><person-group><name name-style="western"><surname>Johnson</surname><given-names>NF</given-names></name></person-group> (<year>1992</year>)<source> Catalog of world Proctotrupoidea
                        excluding Platygastridae. Memoirs of the American Entomological Institute
                        51: 1–825. <sup>44</sup></source></mixed-citation></ref></ref-list></tp:taxon-treatment>
