# Supplementary material for: Taxonomic revision of Bracalba Dodd (Hymenoptera, Platygastridae s.l.), a parasitoid wasp genus endemic to Australia
Source: Zookeys. 2012 Oct 2;236:1–53. doi: 10.3897/zookeys.236.3434 (PMC11363517; doi:10.3897/zookeys.236.3434)
Supplement: XML Treatment for Bracalba magnirubra [file zookeys.236.3434-treatment9.xml]

<!DOCTYPE tp:taxon-treatment
  PUBLIC "-//TaxonX//DTD Taxonomic Treatment Publishing DTD v0 20100105//EN" "tax-treatment-NSO.dtd">
<tp:taxon-treatment xmlns:tp="http://www.plazi.org/taxpub"><tp:treatment-meta><mixed-citation publication-type="journal"><person-group><name><surname>Burks</surname><given-names>Roger A.</given-names></name><name><surname>Masner</surname><given-names>Lubomír</given-names></name><name><surname>Johnson</surname><given-names>Norman F.</given-names></name><name><surname>Austin</surname><given-names>Andrew D.</given-names></name></person-group><article-title>Taxonomic revision of <italic>Bracalba</italic> Dodd (Hymenoptera,
                    Platygastridae s.l.), a parasitoid wasp genus endemic to Australia
                </article-title><source>Zookeys</source><day>2</day><month>10</month><year>2012</year><volume>236</volume><fpage>1</fpage><lpage>53</lpage><pub-id pub-id-type="doi">10.3897/zookeys.236.3434</pub-id></mixed-citation></tp:treatment-meta><tp:nomenclature><tp:taxon-name>
              <tp:taxon-name-part taxon-name-part-type="genus">Bracalba</tp:taxon-name-part>
              <tp:taxon-name-part taxon-name-part-type="species">magnirubra</tp:taxon-name-part>
              <object-id xmlns:xlink="http://www.w3.org/1999/xlink" xlink:type="simple">urn:lsid:zoobank.org:act:48277EF5-2342-478C-8BDE-3B3F2AF0790E</object-id>
              <object-id xmlns:xlink="http://www.w3.org/1999/xlink" xlink:type="simple">urn:lsid:biosci.ohio-state.edu:osuc_concepts:302156</object-id>
              <object-id xmlns:xlink="http://www.w3.org/1999/xlink" xlink:type="simple">http://species-id.net/wiki/Bracalba_magnirubra</object-id>
            </tp:taxon-name><tp:taxon-authority>Burks</tp:taxon-authority><tp:taxon-status xmlns:xlink="http://www.w3.org/1999/xlink" xlink:type="simple">sp. n.</tp:taxon-status><xref ref-type="fig" rid="F10">Figures 32–35</xref><xref>Morphbank
                                <sup>22</sup></xref></tp:nomenclature><tp:treatment-sec sec-type="Description"><title>Description.</title><p><italic>Female</italic>. Body length 6.50–6.88 mm (n=3). Color of antenna
                            beyond radicle: mostly dark, extreme base of scape becoming reddish.
                            Radicle color: lighter<!--PageBreak--> than scape. Number of claval
                            segments with ventral gustatory sensilla: 7. Number of ventral gustatory
                            sensilla on A6: 1.</p><p>Ocular setae: long and sparse. Frontal depression: medially smooth,
                            torular triangle sparsely foveolate. Smooth depression extending
                            dorsolaterally from antennal foramen: present. Dorsal clypeal margin:
                            interrupted by a median areole below interantennal process. Clypeal
                            median carina: present. Ventral clypeal margin: with a small median
                            point. Mandibular color: dark basally and at teeth, becoming lighter
                            reddish brown between these areas. Mandibular teeth: three, but middle
                            tooth tiny. Smooth area obliquely posterior to lateral ocellus: present.
                            Genal sculpture: reticulate-rugose without any strong carinae.</p><p>Dorsal pronotal area: not set off by carina ventrally. Anterolateral
                            corner of dorsal pronotal area: protruding anteriorly. Sculpture of
                            posteromedian area of mesoscutum: densely <!--PageBreak-->foveolate.
                            Lateral margin of dorsal axillar area: with a semicircular expansion,
                            broadest near midlength. Mesoscutellar sculpture: densely foveolate.
                            Metascutellum in dorsal view: elongate-trapezoidal but with incised
                            apex. Dorsal surface of metascutellum: apex protruding dorsally, or
                            convex. Femoral depression: crossed by rounded carinae. Leg color:
                            reddish but with at least last two tarsomeres dark. Anterior corner of
                            lateral propodeal carina: flat, without tooth. Posteromedial corner of
                            lateral propodeal area: protruding posteriorly.</p><p>Metasoma color: reddish, with last segment variably dark. Median lobe of
                            T1: with 7 or more longitudinal carinae. Metasoma at middle of T4: with
                            metasomal bend and abrupt transition in sculpture. Posterolateral
                            margins of metasomal terga: with tooth-like protrusions. T5 median
                            carina: present. Longitudinal sculptural septa on T5: strong, sharply
                            raised. Transverse sculptural septa on T5: weak or absent, much weaker
                            than the longitudinal septa. T5 setae: not directed posteriorly, arising
                            from center of sculptural mesh. T6: longer than broad. T6 laterotergite:
                            overlapping S6. S4 median carina: present. Transverse sculptural septa
                            on S5: weak or absent, much weaker than the longitudinal septa. S5
                            setae: not directed posteriorly, arising from center of sculptural mesh.
                            Lateral carinae of S6: not meeting apically. Apex of S6: with notch.</p><p><italic>Male</italic>. Body length 4.75–5.00 mm (n=5). Flagellomere
                            length: A3 over 1.5× as long as broad, most others as long or longer
                            than broad. T7: arched and posteriorly concave.</p><fig id="F10" position="float" orientation="portrait"><label>Figures 32–35.</label><caption><p><italic><tp:taxon-name>Bracalba
                                        magnirubra</tp:taxon-name></italic> sp. n.,paratype female
                                    (OSUC 238178). <bold>32</bold> Dorsal habitus <bold>34</bold>
                                    Head, ventral view, holotype female (OSUC 148715)
                                        <bold>33</bold> Lateral habitus, paratype female (OSUC
                                    238112) <bold>35</bold> Metasomal sterna 5–6, ventral view.
                                        Morphbank<sup>22</sup></p></caption><!--Edit 1--><graphic xmlns:xlink="http://www.w3.org/1999/xlink" xlink:href="export.php_files/zookeys-236-001-g010.jpg" position="float" orientation="portrait" xlink:type="simple"/></fig></tp:treatment-sec><tp:treatment-sec sec-type="Diagnosis"><title>Diagnosis.</title><p><italic>Female</italic>. A6 with 1 large ventral sensillum; 3 mandibular
                            teeth with middle tooth smaller than the others; metascutellum
                            trapezoidal and relatively long, with a truncate or slightly incised
                            apex; metasomal bend present; sculpture posterior to metasomal bend with
                            strong longitudinal septa but without transverse septa; T4–T6 and S4–S6
                            with median carina; T6 longer than broad; S6 with apical notch.</p></tp:treatment-sec><tp:treatment-sec sec-type="Etymology"><title>Etymology.</title><p>Compound adjective using the Latin adjectives magnus and ruber.</p></tp:treatment-sec><tp:treatment-sec sec-type="Link to distribution map"><title>Link to distribution map.</title><p><ext-link xmlns:xlink="http://www.w3.org/1999/xlink" ext-link-type="uri" xlink:href="http://hol.osu.edu/map-full.html?id=302156" xlink:type="simple">http://hol.osu.edu/map-full.html?id=302156</ext-link>
                        </p></tp:treatment-sec><tp:treatment-sec sec-type="Material examined"><title>Material examined.</title><p>Holotype, female: AUSTRALIA: SA, 32km N Renmark, Amalia Dam, xeric mallee
                            scrub, MT 4, ROM 2000040, Bookmark Biosphere Reserve, <named-content xmlns:xlink="http://www.w3.org/1999/xlink" content-type="dwc:verbatimCoordinates" xlink:type="simple">33°53'S,
                                140°43'E</named-content>, 263m, 15.II–15.IV.2000, malaise trap, D.
                            C. Darling, OSUC 148715 (deposited in SAMA). Paratypes: AUSTRALIA: 4
                            females, 6 males, OSUC 365208, 367506-367507 (ANIC); OSUC 238112,
                            238117-238119, 238121-238122, 238178 (CNCI).</p></tp:treatment-sec><tp:treatment-sec sec-type="Comments"><title>Comments. </title><p>This is the largest-bodied species of
                                    <italic><tp:taxon-name>Bracalba</tp:taxon-name></italic> known.
                            It resembles <italic><tp:taxon-name>Bracalba
                                    sculptifrons</tp:taxon-name></italic> and
                                    <italic><tp:taxon-name>Bracalba sparsa</tp:taxon-name></italic>,
                            but differs from both in a large number of characters.</p></tp:treatment-sec></tp:taxon-treatment>
