# Supplementary material for: Taxonomic revision of Bracalba Dodd (Hymenoptera, Platygastridae s.l.), a parasitoid wasp genus endemic to Australia
Source: Zookeys. 2012 Oct 2;236:1–53. doi: 10.3897/zookeys.236.3434 (PMC11363517; doi:10.3897/zookeys.236.3434)
Supplement: XML Treatment for Bracalba nigrescens [file zookeys.236.3434-treatment10.xml]

<!DOCTYPE tp:taxon-treatment
  PUBLIC "-//TaxonX//DTD Taxonomic Treatment Publishing DTD v0 20100105//EN" "tax-treatment-NSO.dtd">
<tp:taxon-treatment xmlns:tp="http://www.plazi.org/taxpub"><tp:treatment-meta><mixed-citation publication-type="journal"><person-group><name><surname>Burks</surname><given-names>Roger A.</given-names></name><name><surname>Masner</surname><given-names>Lubomír</given-names></name><name><surname>Johnson</surname><given-names>Norman F.</given-names></name><name><surname>Austin</surname><given-names>Andrew D.</given-names></name></person-group><article-title>Taxonomic revision of <italic>Bracalba</italic> Dodd (Hymenoptera,
                    Platygastridae s.l.), a parasitoid wasp genus endemic to Australia
                </article-title><source>Zookeys</source><day>2</day><month>10</month><year>2012</year><volume>236</volume><fpage>1</fpage><lpage>53</lpage><pub-id pub-id-type="doi">10.3897/zookeys.236.3434</pub-id></mixed-citation></tp:treatment-meta><tp:nomenclature><tp:taxon-name>
              <tp:taxon-name-part taxon-name-part-type="genus">Bracalba</tp:taxon-name-part>
              <tp:taxon-name-part taxon-name-part-type="species">nigrescens</tp:taxon-name-part>
              <object-id xmlns:xlink="http://www.w3.org/1999/xlink" xlink:type="simple">urn:lsid:zoobank.org:act:3692A700-53E1-4B03-8247-BEE9AC332619</object-id>
              <object-id xmlns:xlink="http://www.w3.org/1999/xlink" xlink:type="simple">urn:lsid:biosci.ohio-state.edu:osuc_concepts:4128</object-id>
              <object-id xmlns:xlink="http://www.w3.org/1999/xlink" xlink:type="simple">http://species-id.net/wiki/Bracalba_nigrescens</object-id>
            </tp:taxon-name><tp:taxon-authority>(Dodd)</tp:taxon-authority><xref ref-type="fig" rid="F11">Figures 36–39</xref><xref>Morphbank
                                <sup>23</sup></xref><tp:nomenclature-citation-list><tp:nomenclature-citation><tp:taxon-name>Chromoteleia
                                        nigrescens</tp:taxon-name><comment><xref ref-type="bibr" rid="B7">Dodd 1920</xref>: 329 (original
                                description); Masner 1965: 71 (type
                                information).</comment></tp:nomenclature-citation><tp:nomenclature-citation><tp:taxon-name>Bracalba
                                        nigrescens</tp:taxon-name><comment>(Dodd): <xref ref-type="bibr" rid="B8">Dodd 1931</xref>: 80 (generic
                                transfer); <xref ref-type="bibr" rid="B10">Galloway 1976</xref>: 88
                                (type information); <xref ref-type="bibr" rid="B16">Johnson
                                    1992</xref>: 354
                                    (catalogued).<!--PageBreak--></comment></tp:nomenclature-citation></tp:nomenclature-citation-list></tp:nomenclature><tp:treatment-sec sec-type="Description"><title>Description.</title><p><italic>Male</italic>. Body length 3.38 mm (n=1). Flagellomere length: A3
                            over 1.5× as long as broad, most others as long or longer than broad.
                            Ocular setae: long and dense. Frontal depression: with many irregularly
                            transverse rugae. Smooth depression extending dorsolaterally from
                            antennal foramen: present. Dorsal clypeal margin: absent between
                            antennal foramina. Clypeal median carina: absent. Ventral clypeal
                            margin: with a small median point. Mandibular teeth: three, but middle
                            tooth tiny. Smooth area obliquely posterior to lateral ocellus: present.
                            Genal sculpture: deeply reticulate-rugose with some septa much stronger
                            than others, forming distinct rows differing in height. Mandibular
                            color: mostly reddish brown, dark at teeth.</p><p>Dorsal pronotal area: not set off by carina ventrally. Anterolateral
                            corner of dorsal pronotal area: weakly rounded anteriorly. Sculpture of
                            posteromedian area of mesoscutum: sparsely foveolate, with large smooth
                            interspaces. Lateral margin of dorsal axillar area: with a semicircular
                            expansion, broadest near midlength. Mesoscutellar sculpture: sparsely
                            foveolate, with large smooth interspaces. Metascutellum in dorsal view:
                            elongate-trapezoidal but with incised apex. Dorsal surface of
                            metascutellum: apex protruding dorsally. Femoral depression: crossed by
                            rounded carinae. Anterior corner of lateral propodeal carina: flat,
                            without tooth. Posteromedial corner of lateral propodeal area:
                            protruding posteriorly. Leg color: coxae and at least the last three
                            tarsomeres dark, otherwise yellowish. T7: arched and posteriorly
                            concave.</p><fig id="F11" position="float" orientation="portrait"><label>Figures 36–39.</label><caption><p><italic><tp:taxon-name>Bracalba
                                        nigrescens</tp:taxon-name></italic> (Dodd) holotype male
                                    (B.M. TYPE HYM. 9.499). <bold>36</bold> Head and mesosoma,
                                    dorsal view <bold>37</bold> Metasomal terga 6–8, postero-lateral
                                    view <bold>38</bold> Head, anterior view <bold>39</bold> Head,
                                    ventral view. Morphbank<sup>23</sup></p></caption><!--Edit 1--><graphic xmlns:xlink="http://www.w3.org/1999/xlink" xlink:href="export.php_files/zookeys-236-001-g011.jpg" position="float" orientation="portrait" xlink:type="simple"/></fig></tp:treatment-sec><tp:treatment-sec sec-type="Diagnosis"><title>Diagnosis.</title><p>Males: Lateral margin of dorsal axillar area semicircularly expanded;
                            mesosoma weakly rounded anteriorly; mesoscutellum without median carina;
                            metascutellum elongate-trapezoidal with incised apex.</p></tp:treatment-sec><tp:treatment-sec sec-type="Link to distribution map"><title>Link to distribution map.</title><p><ext-link xmlns:xlink="http://www.w3.org/1999/xlink" ext-link-type="uri" xlink:href="http://hol.osu.edu/map-full.html?id=4128" xlink:type="simple">http://hol.osu.edu/map-full.html?id=4128</ext-link>
                        </p></tp:treatment-sec><tp:treatment-sec sec-type="Material examined"><title>Material examined.</title><p>Holotype, male, <italic><tp:taxon-name>Chromoteleia
                                    nigrescens</tp:taxon-name></italic>: <bold>AUSTRALIA:</bold> WA,
                            Yallingup, 1.XII-12.XII.1913, R. E. Turner, B.M. TYPE HYM. 9.499
                            (deposited in BMNH).</p></tp:treatment-sec><tp:treatment-sec sec-type="Comments"><title>Comments.</title><p>The male holotype of <italic><tp:taxon-name>Bracalba
                                    nigrescens</tp:taxon-name></italic> cannot be associated with
                            any known female
                                <italic><tp:taxon-name>Bracalba</tp:taxon-name></italic>. It is very
                            similar to <italic><tp:taxon-name>Bracalba
                                laminata</tp:taxon-name></italic> even though the two species occur
                            on opposite sides of the Australian continent. These species may be
                            closely related to <italic><tp:taxon-name>Bracalba
                                    hesperia</tp:taxon-name></italic> and
                                    <italic><tp:taxon-name>Bracalba
                                tridentata</tp:taxon-name></italic>.</p></tp:treatment-sec><ref-list><ref id="B7"><mixed-citation xmlns:xlink="http://www.w3.org/1999/xlink" xlink:type="simple"><person-group><name name-style="western"><surname>Dodd</surname><given-names>AP</given-names></name></person-group> (<year>1920</year>)<source> Notes on the exotic Proctotrupoidea
                        in the British and Oxford University Museums, with descriptions of new
                        genera and species. Transactions of the Entomological Society of London
                        1919: 321–382. <sup>36</sup>
                    </source>doi: <ext-link ext-link-type="uri" xlink:href="http://dx.doi.org/10.1111/j.1365-2311.1920.tb00008.x" xlink:type="simple">10.1111/j.1365-2311.1920.tb00008.x</ext-link></mixed-citation></ref><ref id="B8"><mixed-citation xmlns:xlink="http://www.w3.org/1999/xlink" xlink:type="simple"><person-group><name name-style="western"><surname>Dodd</surname><given-names>AP</given-names></name></person-group> (<year>1931</year>) <source>The genus <italic>Oxyscelio</italic>
                        Kieffer, its synonymy and species, with a description of one new genus
                        (Hymenoptera: Proctotrypoidea). Proceedings of the Royal Society of
                        Queensland 42: 71–81.</source><sup>37</sup></mixed-citation></ref><ref id="B10"><mixed-citation xmlns:xlink="http://www.w3.org/1999/xlink" xlink:type="simple"><person-group><name name-style="western"><surname>Galloway</surname><given-names>ID</given-names></name></person-group> (<year>1976</year>)<source> The types of Australian species of
                        the subfamily Scelioninae (Hymenoptera: Scelionidae). Queensland Journal of
                        Agricultural and Animal Sciences 33: 83–114.
                    <sup>39</sup></source></mixed-citation></ref><ref id="B16"><mixed-citation xmlns:xlink="http://www.w3.org/1999/xlink" xlink:type="simple"><person-group><name name-style="western"><surname>Johnson</surname><given-names>NF</given-names></name></person-group> (<year>1992</year>)<source> Catalog of world Proctotrupoidea
                        excluding Platygastridae. Memoirs of the American Entomological Institute
                        51: 1–825. <sup>44</sup></source></mixed-citation></ref></ref-list></tp:taxon-treatment>
