# Supplementary material for: Taxonomic revision of Bracalba Dodd (Hymenoptera, Platygastridae s.l.), a parasitoid wasp genus endemic to Australia
Source: Zookeys. 2012 Oct 2;236:1–53. doi: 10.3897/zookeys.236.3434 (PMC11363517; doi:10.3897/zookeys.236.3434)
Supplement: XML Treatment for Bracalba parvirubra [file zookeys.236.3434-treatment11.xml]

<!DOCTYPE tp:taxon-treatment
  PUBLIC "-//TaxonX//DTD Taxonomic Treatment Publishing DTD v0 20100105//EN" "tax-treatment-NSO.dtd">
<tp:taxon-treatment xmlns:tp="http://www.plazi.org/taxpub"><tp:treatment-meta><mixed-citation publication-type="journal"><person-group><name><surname>Burks</surname><given-names>Roger A.</given-names></name><name><surname>Masner</surname><given-names>Lubomír</given-names></name><name><surname>Johnson</surname><given-names>Norman F.</given-names></name><name><surname>Austin</surname><given-names>Andrew D.</given-names></name></person-group><article-title>Taxonomic revision of <italic>Bracalba</italic> Dodd (Hymenoptera,
                    Platygastridae s.l.), a parasitoid wasp genus endemic to Australia
                </article-title><source>Zookeys</source><day>2</day><month>10</month><year>2012</year><volume>236</volume><fpage>1</fpage><lpage>53</lpage><pub-id pub-id-type="doi">10.3897/zookeys.236.3434</pub-id></mixed-citation></tp:treatment-meta><tp:nomenclature><tp:taxon-name>
              <tp:taxon-name-part taxon-name-part-type="genus">Bracalba</tp:taxon-name-part>
              <tp:taxon-name-part taxon-name-part-type="species">parvirubra</tp:taxon-name-part>
              <object-id xmlns:xlink="http://www.w3.org/1999/xlink" xlink:type="simple">urn:lsid:zoobank.org:act:9B615296-D426-4E5E-937A-9AC299199003</object-id>
              <object-id xmlns:xlink="http://www.w3.org/1999/xlink" xlink:type="simple">urn:lsid:biosci.ohio-state.edu:osuc_concepts:302157</object-id>
              <object-id xmlns:xlink="http://www.w3.org/1999/xlink" xlink:type="simple">http://species-id.net/wiki/Bracalba_parvirubra</object-id>
            </tp:taxon-name><tp:taxon-authority>Burks</tp:taxon-authority><tp:taxon-status xmlns:xlink="http://www.w3.org/1999/xlink" xlink:type="simple">sp. n.</tp:taxon-status><xref ref-type="fig" rid="F12">Figures 40–42</xref><xref>Morphbank
                                <sup>24</sup></xref></tp:nomenclature><tp:treatment-sec sec-type="Description"><title>Description.</title><p><italic>Female</italic>. Body length 3.38–3.63 mm (n=3). Color of antenna
                            beyond radicle: mostly dark, extreme base of scape becoming reddish.
                            Radicle color: same as scape. Number of claval segments with ventral
                            gustatory sensilla: 7. Number of ventral gustatory sensilla on A6:
                            1.</p><p>Ocular setae: long and sparse. Frontal depression: smooth dorsally,
                            torular triangle foveolate, areas lateral to it smooth. Smooth
                            depression extending dorsolaterally from <!--PageBreak-->antennal
                            foramen: present. Dorsal clypeal margin: arched, interrupted by broad
                            median carina. Clypeal median carina: present. Ventral clypeal margin:
                            with a small median point. Mandibular color: dark basally and at teeth,
                            becoming lighter reddish brown between these areas. Mandibular teeth:
                            three, but middle tooth tiny. Smooth area obliquely posterior to lateral
                            ocellus: present. Genal sculpture: deeply reticulate-rugose with some
                            septa much stronger than others, forming distinct rows differing in
                            height.</p><p>Dorsal pronotal area: not set off by carina ventrally. Anterolateral
                            corner of dorsal pronotal area: protruding anteriorly. Sculpture of
                            posteromedian area of mesoscutum: foveolate with slightly stronger
                            longitudinal septa. Lateral margin of dorsal axillar area: with a
                            semicircular expansion, broadest near midlength. Mesoscutellar
                            sculpture: densely foveolate with one or two median longitudinal
                            channels. Metascutellum in dorsal view: elongate-trapezoidal but with
                            incised apex. Dorsal surface of metascutellum: flat, or convex. Femoral
                            depression: crossed by many sharply defined carinae. Leg color:
                            yellowish-brown except for dorsal external part of coxae and sometimes
                            tarsomeres 2-5. Anterior corner of lateral propodeal carina: flat,
                            without tooth. Posteromedial corner of lateral propodeal area:
                            protruding posteriorly.</p><p>Metasoma color: centrally reddish with some vague dark intrusions,
                            peripherally becoming black. Median lobe of T1: with 7 or more
                            longitudinal carinae. Metasoma at<!--PageBreak--> middle of T4: with
                            metasomal bend and abrupt transition in sculpture. Posterolateral
                            margins of metasomal terga: with tooth-like protrusions. T5 median
                            carina: absent. Longitudinal sculptural septa on T5: strong, sharply
                            raised. Transverse sculptural septa on T5: about as strong as the
                            longitudinal septa. T5 setae: directed posteriorly, arising from
                            anterior edge of sculptural mesh. T6: as broad or broader than long. T6
                            laterotergite: overlapped by rim from S6. S4 median carina: present.
                            Transverse sculptural septa on S5: weak or absent, much weaker than the
                            longitudinal septa. S5 setae: directed posteriorly, arising from
                            anterior edge of sculptural mesh. Lateral carinae of S6: forming
                            complete peripheral carina. Apex of S6: without notch.</p><p><!--PageBreak--><italic>Male</italic>. unknown.</p><fig id="F12" position="float" orientation="portrait"><label>Figures 40–42.</label><caption><p><italic><tp:taxon-name>Bracalba
                                        parvirubra</tp:taxon-name></italic> sp. n.,holotype female
                                    (OSUC 238194). <bold>40</bold> Dorsal habitus
                                    <bold>41 </bold>Lateral habitus <bold>42</bold> Ventral habitus.
                                        Morphbank<sup>24</sup></p></caption><!--Edit 1--><graphic xmlns:xlink="http://www.w3.org/1999/xlink" xlink:href="export.php_files/zookeys-236-001-g012.jpg" position="float" orientation="portrait" xlink:type="simple"/></fig></tp:treatment-sec><tp:treatment-sec sec-type="Diagnosis"><title>Diagnosis.</title><p><italic>Female</italic>. A6 with 1 large ventral sensillum; 3 mandibular
                            teeth with middle tooth much smaller than the others; metascutellum
                            trapezoidal and strongly narrowing to an incised apex; metasomal bend
                            present; sculpture posterior to metasomal bend with strong longitudinal
                            and transverse septa; T4–T6 without distinct median carina; S4–S6 with
                            median carina; T6 about as broad as long; S6 without apical notch. This
                            species is similar to <italic><tp:taxon-name>Bracalba
                                    sculptifrons</tp:taxon-name></italic> and
                                    <italic><tp:taxon-name>Bracalba sparsa</tp:taxon-name></italic>,
                            but lacks the S6 notch and frontal carinae.</p></tp:treatment-sec><tp:treatment-sec sec-type="Etymology"><title>Etymology.</title><p>Compound adjective using the Latin adjectives parvus and ruber.</p></tp:treatment-sec><tp:treatment-sec sec-type="Link to distribution map"><title>Link to distribution map.</title><p><ext-link xmlns:xlink="http://www.w3.org/1999/xlink" ext-link-type="uri" xlink:href="http://hol.osu.edu/map-full.html?id=302157" xlink:type="simple">http://hol.osu.edu/map-full.html?id=302157</ext-link>
                        </p></tp:treatment-sec><tp:treatment-sec sec-type="Material examined"><title>Material examined.</title><p>Holotype, female: AUSTRALIA: WA, 20km N Denmark, 16.I.1987, J. S. Noyes,
                            OSUC 238194 (deposited in WAMP). Paratypes: AUSTRALIA: 3 females, OSUC
                            238191, 238193, 238196 (CNCI).</p></tp:treatment-sec></tp:taxon-treatment>
