# Supplementary material for: Taxonomic revision of Bracalba Dodd (Hymenoptera, Platygastridae s.l.), a parasitoid wasp genus endemic to Australia
Source: Zookeys. 2012 Oct 2;236:1–53. doi: 10.3897/zookeys.236.3434 (PMC11363517; doi:10.3897/zookeys.236.3434)
Supplement: XML Treatment for Bracalba pinnula [file zookeys.236.3434-treatment12.xml]

<!DOCTYPE tp:taxon-treatment
  PUBLIC "-//TaxonX//DTD Taxonomic Treatment Publishing DTD v0 20100105//EN" "tax-treatment-NSO.dtd">
<tp:taxon-treatment xmlns:tp="http://www.plazi.org/taxpub"><tp:treatment-meta><mixed-citation publication-type="journal"><person-group><name><surname>Burks</surname><given-names>Roger A.</given-names></name><name><surname>Masner</surname><given-names>Lubomír</given-names></name><name><surname>Johnson</surname><given-names>Norman F.</given-names></name><name><surname>Austin</surname><given-names>Andrew D.</given-names></name></person-group><article-title>Taxonomic revision of <italic>Bracalba</italic> Dodd (Hymenoptera,
                    Platygastridae s.l.), a parasitoid wasp genus endemic to Australia
                </article-title><source>Zookeys</source><day>2</day><month>10</month><year>2012</year><volume>236</volume><fpage>1</fpage><lpage>53</lpage><pub-id pub-id-type="doi">10.3897/zookeys.236.3434</pub-id></mixed-citation></tp:treatment-meta><tp:nomenclature><tp:taxon-name>
              <tp:taxon-name-part taxon-name-part-type="genus">Bracalba</tp:taxon-name-part>
              <tp:taxon-name-part taxon-name-part-type="species">pinnula</tp:taxon-name-part>
              <object-id xmlns:xlink="http://www.w3.org/1999/xlink" xlink:type="simple">urn:lsid:zoobank.org:act:29EE41F2-7AE8-46F5-AE0C-C9250E6A5771</object-id>
              <object-id xmlns:xlink="http://www.w3.org/1999/xlink" xlink:type="simple">urn:lsid:biosci.ohio-state.edu:osuc_concepts:302158</object-id>
              <object-id xmlns:xlink="http://www.w3.org/1999/xlink" xlink:type="simple">http://species-id.net/wiki/Bracalba_pinnula</object-id>
            </tp:taxon-name><tp:taxon-authority>Burks</tp:taxon-authority><tp:taxon-status xmlns:xlink="http://www.w3.org/1999/xlink" xlink:type="simple">sp. n.</tp:taxon-status><xref ref-type="fig" rid="F13">Figures 43–46</xref><xref>Morphbank
                                <sup>25</sup></xref></tp:nomenclature><tp:treatment-sec sec-type="Description"><title>Description.</title><p><italic>Female</italic>. Body length 3.37–3.75 mm (n=7). Color of antenna
                            beyond radicle: entirely dark. Radicle color: lighter than scape. Number
                            of claval segments with ventral gustatory sensilla: 7. Number of ventral
                            gustatory sensilla on A6: 1, or 2.</p><p>Ocular setae: short and dense. Frontal depression: with many strong
                            transverse carinae, sparsely foveolate at torular triangle. Smooth
                            depression extending dorsolaterally from antennal foramen: present.
                            Dorsal clypeal margin: absent between antennal foramina. Clypeal median
                            carina: absent. Ventral clypeal margin: with a small median point.
                            Mandibular color: dark basally and at teeth, becoming lighter reddish
                            brown between these areas. Mandibular teeth: three of roughly equal
                            size. Smooth area obliquely posterior to lateral ocellus: present. Genal
                            sculpture: deeply reticulate-rugose with some septa much stronger than
                            others, forming distinct rows differing in height.</p><p>Dorsal pronotal area: not set off by carina ventrally. Anterolateral
                            corner of dorsal pronotal area: weakly rounded anteriorly. Sculpture of
                            posteromedian area of mesoscutum: densely foveolate. Lateral margin of
                            dorsal axillar area: with a semicircular expansion, broadest near
                            midlength. Mesoscutellar sculpture: densely foveolate. Metascutellum in
                            dorsal view: trapezoidal with broad apex. Dorsal surface of
                            metascutellum: flat, or convex. Femoral depression: centrally smooth,
                            peripherally foveolate. Leg color: coxae and femora dark, but tibiae,
                            tarsi, and sometimes 2nd trochanters yellowish brown. Anterior corner of
                            lateral propodeal carina: flat, without tooth. Posteromedial corner of
                            lateral propodeal area: protruding posteriorly.</p><p>Metasoma color: black to dark reddish brown. Median lobe of T1: with a
                            set of rugae that merge with one another. Metasoma at middle of T4: with
                            metasomal bend<!--PageBreak--> and abrupt transition in sculpture.
                            Posterolateral margins of metasomal terga: without protrusions. T5
                            median carina: absent. Longitudinal sculptural septa on T5: weak, blunt
                            and hardly raised. Transverse sculptural septa on T5: about as strong as
                            the longitudinal septa. T5 setae: directed posteriorly, arising from
                            anterior edge of sculptural mesh. T6: as broad or broader than long. T6
                            laterotergite: overlapping S6. S4 median carina: present. Transverse
                            sculptural septa on S5: about as strong as the longitudinal septa. S5
                            setae: directed posteriorly, arising from anterior edge of sculptural
                            mesh. Lateral carinae of S6: absent. Apex of S6: without notch.</p><p><italic>Male</italic>. Body length 2.75–3.13 mm (n=4). Flagellomere
                            length: A3 over 1.5× as long as broad, most others as long or longer
                            than broad. T7: flat and posteriorly truncate.</p><fig id="F13" position="float" orientation="portrait"><label>Figures 43–46.</label><caption><p><italic><tp:taxon-name>Bracalba pinnula</tp:taxon-name></italic>
                                    sp. n.,paratype female (OSUC 231794). <bold>43</bold> Dorsal
                                    habitus <bold>45</bold> Head, ventral view, holotype female
                                    (OSUC 231797) <bold>44</bold> Lateral habitus <bold>46</bold>
                                    Metasomal sterna 5–6, ventral view. Morphbank<sup>25</sup></p></caption><!--Edit 1--><graphic xmlns:xlink="http://www.w3.org/1999/xlink" xlink:href="export.php_files/zookeys-236-001-g013.jpg" position="float" orientation="portrait" xlink:type="simple"/></fig></tp:treatment-sec><tp:treatment-sec sec-type="Diagnosis"><title>Diagnosis.</title><p><italic>Female</italic>. A6 with 1 or 2 large sensilla; 3 mandibular
                            teeth of approximately equal length; metascutellum trapezoidal with a
                            broad and truncate or slightly concave apex; metasomal bend present but
                            very weak; sculpture posterior to metasomal bend with longitudinal and
                            transverse septa of about equal height and hardly differing from those
                            anterior to the bend; T4–T6 and S4-S5 without median carina; S4
                            sometimes with a slight median carina; T6 longer than broad; S5 with
                            longitudinal septa not stronger than transverse septa; S6 without apical
                            notch. <italic><tp:taxon-name>Bracalba pinnula</tp:taxon-name></italic>
                            has only a very slight metasomal bend, and therefore it can easily be
                            confused <!--PageBreak-->with those species that lack the bend. It
                            differs from most of these species in that the fore wings reach to the
                            middle of T4, and from <italic><tp:taxon-name>Bracalba
                                    intermedia</tp:taxon-name></italic> in having a long and
                            trapezoidal metascutellum.</p></tp:treatment-sec><tp:treatment-sec sec-type="Etymology"><title>Etymology.</title><p>Latin noun, meaning “a small fin.” This is considered to be a noun in
                            apposition to the generic name.</p></tp:treatment-sec><tp:treatment-sec sec-type="Link to distribution map"><title>Link to distribution map.</title><p><ext-link xmlns:xlink="http://www.w3.org/1999/xlink" ext-link-type="uri" xlink:href="http://hol.osu.edu/map-full.html?id=302158" xlink:type="simple">http://hol.osu.edu/map-full.html?id=302158</ext-link>
                        </p></tp:treatment-sec><tp:treatment-sec sec-type="Material examined"><title>Material examined.</title><p>Holotype, female: AUSTRALIA: WA, WA122401, 7km N Stirling Range National
                            Park, <named-content xmlns:xlink="http://www.w3.org/1999/xlink" content-type="dwc:verbatimCoordinates" xlink:type="simple">34°19'S,
                                118°11'E</named-content>, 900ft, 24.XII.1994, malaise trap, L. S.
                            Kimsey &amp; R. B. Kimsey, OSUC 231797 (deposited in WAMP). Paratypes:
                            AUSTRALIA: 12 females, 11 males, OSUC 149756 (AEIC); OSUC 230822-230824,
                            367508, 367512-367519 (ANIC); OSUC 148700, 231780-231781 (CNCI); OSUC
                            238452 (QDPC); OSUC 179086, 179088-179089, 231794-231796 (UCDC).</p></tp:treatment-sec></tp:taxon-treatment>
