# Supplementary material for: Taxonomic revision of Bracalba Dodd (Hymenoptera, Platygastridae s.l.), a parasitoid wasp genus endemic to Australia
Source: Zookeys. 2012 Oct 2;236:1–53. doi: 10.3897/zookeys.236.3434 (PMC11363517; doi:10.3897/zookeys.236.3434)
Supplement: XML Treatment for Bracalba propodealis [file zookeys.236.3434-treatment13.xml]

<!DOCTYPE tp:taxon-treatment
  PUBLIC "-//TaxonX//DTD Taxonomic Treatment Publishing DTD v0 20100105//EN" "tax-treatment-NSO.dtd">
<tp:taxon-treatment xmlns:tp="http://www.plazi.org/taxpub"><tp:treatment-meta><mixed-citation publication-type="journal"><person-group><name><surname>Burks</surname><given-names>Roger A.</given-names></name><name><surname>Masner</surname><given-names>Lubomír</given-names></name><name><surname>Johnson</surname><given-names>Norman F.</given-names></name><name><surname>Austin</surname><given-names>Andrew D.</given-names></name></person-group><article-title>Taxonomic revision of <italic>Bracalba</italic> Dodd (Hymenoptera,
                    Platygastridae s.l.), a parasitoid wasp genus endemic to Australia
                </article-title><source>Zookeys</source><day>2</day><month>10</month><year>2012</year><volume>236</volume><fpage>1</fpage><lpage>53</lpage><pub-id pub-id-type="doi">10.3897/zookeys.236.3434</pub-id></mixed-citation></tp:treatment-meta><tp:nomenclature><tp:taxon-name>
              <tp:taxon-name-part taxon-name-part-type="genus">Bracalba</tp:taxon-name-part>
              <tp:taxon-name-part taxon-name-part-type="species">propodealis</tp:taxon-name-part>
              <object-id xmlns:xlink="http://www.w3.org/1999/xlink" xlink:type="simple">urn:lsid:zoobank.org:act:F867EC04-0D6C-43C9-8BF8-E134A5C8D488</object-id>
              <object-id xmlns:xlink="http://www.w3.org/1999/xlink" xlink:type="simple">urn:lsid:biosci.ohio-state.edu:osuc_concepts:302160</object-id>
              <object-id xmlns:xlink="http://www.w3.org/1999/xlink" xlink:type="simple">http://species-id.net/wiki/Bracalba_propodealis</object-id>
            </tp:taxon-name><tp:taxon-authority>Burks</tp:taxon-authority><tp:taxon-status xmlns:xlink="http://www.w3.org/1999/xlink" xlink:type="simple">sp. n.</tp:taxon-status><xref ref-type="fig" rid="F14">Figures 47–50</xref><xref>Morphbank
                                <sup>26</sup></xref></tp:nomenclature><tp:treatment-sec sec-type="Description"><title>Description.</title><p><italic>Female</italic>. Body length 3.62–3.88 mm (n=3). Color of antenna
                            beyond radicle: entirely dark. Radicle color: base lighter than scape.
                            Number of claval segments with ventral gustatory sensilla: 7. Number of
                            ventral gustatory sensilla on A6: 1.</p><p>Ocular setae: short and dense. Frontal depression: present as a vague
                            smooth triangle. Smooth depression extending dorsolaterally from
                            antennal foramen: present. Dorsal clypeal margin: absent between
                            antennal foramina. Clypeal median carina: absent. Ventral clypeal
                            margin: with a small median point. Mandibular color: dark basally and at
                            teeth, becoming lighter reddish brown between these areas. Mandibular
                            teeth: three, but middle tooth tiny. Smooth area obliquely posterior to
                            lateral ocellus: present. Genal sculpture: deeply reticulate-rugose with
                            some septa much stronger than others, forming distinct rows differing in
                            height.</p><p>Dorsal pronotal area: not set off by carina ventrally. Anterolateral
                            corner of dorsal pronotal area: weakly rounded anteriorly. Sculpture of
                            posteromedian area of mesoscutum: foveolate with broad longitudinal
                            septa. Lateral margin of dorsal axillar area: with a semicircular
                            expansion, broadest near midlength. Mesoscutellar sculpture: sparsely
                            foveolate, with large smooth interspaces. Metascutellum in dorsal view:
                            very short, subrectangular. Dorsal surface of metascutellum: convex.
                            Femoral depression: irregularly foveolate but not crossed by carinae.
                            Leg color: coxae, femora (aside from their apices), and at least the
                            last two tarsomeres dark, otherwise yellowish brown. Anterior corner of
                            lateral propodeal carina: with longitudinal tooth-like crest extending
                            dorsally above level of metascutellum. Posteromedial corner of lateral
                            propodeal area: protruding posteriorly.</p><p>Metasoma color: black to dark reddish brown. Median lobe of T1: with 7 or
                            more longitudinal carinae. Metasoma at middle of T4: with metasomal bend
                            and abrupt<!--PageBreak--> transition in sculpture. Posterolateral
                            margins of metasomal terga: without protrusions. T5 median carina:
                            absent. Longitudinal sculptural septa on T5: weak, blunt and hardly
                            raised. Transverse sculptural septa on T5: about as strong as the
                            longitudinal septa. T5 setae: directed posteriorly, arising from
                            anterior edge of sculptural mesh. T6: longer than broad. T6
                            laterotergite: overlapping S6. S4 median carina: present. Transverse
                            sculptural septa on S5: about as strong as the longitudinal septa. S5
                            setae: not directed posteriorly, arising from center of sculptural mesh.
                            Lateral carinae of S6: absent. Apex of S6: without notch.</p><p><!--PageBreak--><italic>Male</italic>. unknown.</p><fig id="F14" position="float" orientation="portrait"><label>Figures 47–50.</label><caption><p><italic><tp:taxon-name>Bracalba
                                        propodealis</tp:taxon-name></italic> sp. n.,holotype female
                                    (OSUC 227590). <bold>47</bold> Dorsal habitus, paratype female
                                    (OSUC 227591) <bold>48</bold> Lateral habitus, paratype female
                                    (OSUC 238190) <bold>49</bold> Head, ventral view <bold>50</bold>
                                    Metasomal sterna 5–6, ventral view. Morphbank<sup>26</sup></p></caption><!--Edit 1--><graphic xmlns:xlink="http://www.w3.org/1999/xlink" xlink:href="export.php_files/zookeys-236-001-g014.jpg" position="float" orientation="portrait" xlink:type="simple"/></fig></tp:treatment-sec><tp:treatment-sec sec-type="Diagnosis"><title>Diagnosis.</title><p><italic>Female</italic>. A6 with 1 large ventral sensillum; 3 mandibular
                            teeth with the middle tooth much smaller than the others; metascutellum
                            subrectangular, very short and broad; anteromedial margins of lateral
                            propodeal area extending dorsally above the metascutellar surface as
                            distinct protrusions; metasomal bend extremely weak; sculpture posterior
                            to metasomal bend with longitudinal septa stronger than those anterior
                            to the bend, transverse septa as strong or slightly weaker than
                            longitudinal septa; T4–T6 and S6 without median carina, S4-S5 with
                            median carina; S6 without apical notch.</p></tp:treatment-sec><tp:treatment-sec sec-type="Etymology"><title>Etymology.</title><p>An adjective, combining the anatomical term propodeum with the Latin
                            adjectival suffix -alis, referring to its unique propodeum.</p></tp:treatment-sec><tp:treatment-sec sec-type="Link to distribution map"><title>Link to distribution map.</title><p><ext-link xmlns:xlink="http://www.w3.org/1999/xlink" ext-link-type="uri" xlink:href="http://hol.osu.edu/map-full.html?id=302160" xlink:type="simple">http://hol.osu.edu/map-full.html?id=302160</ext-link>
                        </p></tp:treatment-sec><tp:treatment-sec sec-type="Material examined"><title>Material examined.</title><p>Holotype, female: AUSTRALIA: WA, Mount Cooke, 28.I-17.II.1991, malaise
                            trap, M. S. Harvey &amp; J. M. Waldock, OSUC 227590 (deposited in WAMP).
                            Paratypes: AUSTRALIA: 2 females, OSUC 238190 (CNCI); OSUC 227591
                            (WINC).</p></tp:treatment-sec><tp:treatment-sec sec-type="Comments"><title>Comments.</title><p>The propodeum in this species is unique among the specimens studied. It
                            is very difficult to determine in all examined specimens if the
                            metasomal bend is present or not.</p></tp:treatment-sec></tp:taxon-treatment>
