# Supplementary material for: Taxonomic revision of Bracalba Dodd (Hymenoptera, Platygastridae s.l.), a parasitoid wasp genus endemic to Australia
Source: Zookeys. 2012 Oct 2;236:1–53. doi: 10.3897/zookeys.236.3434 (PMC11363517; doi:10.3897/zookeys.236.3434)
Supplement: XML Treatment for Bracalba sculptifrons [file zookeys.236.3434-treatment14.xml]

<!DOCTYPE tp:taxon-treatment
  PUBLIC "-//TaxonX//DTD Taxonomic Treatment Publishing DTD v0 20100105//EN" "tax-treatment-NSO.dtd">
<tp:taxon-treatment xmlns:tp="http://www.plazi.org/taxpub"><tp:treatment-meta><mixed-citation publication-type="journal"><person-group><name><surname>Burks</surname><given-names>Roger A.</given-names></name><name><surname>Masner</surname><given-names>Lubomír</given-names></name><name><surname>Johnson</surname><given-names>Norman F.</given-names></name><name><surname>Austin</surname><given-names>Andrew D.</given-names></name></person-group><article-title>Taxonomic revision of <italic>Bracalba</italic> Dodd (Hymenoptera,
                    Platygastridae s.l.), a parasitoid wasp genus endemic to Australia
                </article-title><source>Zookeys</source><day>2</day><month>10</month><year>2012</year><volume>236</volume><fpage>1</fpage><lpage>53</lpage><pub-id pub-id-type="doi">10.3897/zookeys.236.3434</pub-id></mixed-citation></tp:treatment-meta><tp:nomenclature><tp:taxon-name>
              <tp:taxon-name-part taxon-name-part-type="genus">Bracalba</tp:taxon-name-part>
              <tp:taxon-name-part taxon-name-part-type="species">sculptifrons</tp:taxon-name-part>
              <object-id xmlns:xlink="http://www.w3.org/1999/xlink" xlink:type="simple">urn:lsid:zoobank.org:act:F99233BD-F270-46FF-8E14-9507C07E6D9C</object-id>
              <object-id xmlns:xlink="http://www.w3.org/1999/xlink" xlink:type="simple">urn:lsid:biosci.ohio-state.edu:osuc_concepts:302161</object-id>
              <object-id xmlns:xlink="http://www.w3.org/1999/xlink" xlink:type="simple">http://species-id.net/wiki/Bracalba_sculptifrons</object-id>
            </tp:taxon-name><tp:taxon-authority>Burks</tp:taxon-authority><tp:taxon-status xmlns:xlink="http://www.w3.org/1999/xlink" xlink:type="simple">sp. n.</tp:taxon-status><xref ref-type="fig" rid="F15">Figures 51–54</xref><xref>Morphbank
                                <sup>27</sup></xref></tp:nomenclature><tp:treatment-sec sec-type="Description"><title>Description.</title><p><italic>Female</italic>. Body length 5.75–6.13 mm (n=2). Color of antenna
                            beyond radicle: entirely dark. Radicle color: same as scape. Number of
                            claval segments with ventral gustatory sensilla: 7. Number of ventral
                            gustatory sensilla on A6: 2.</p><p>Ocular setae: short and dense. Frontal depression: with irregular rugae
                            indicating large foveae. Smooth depression extending dorsolaterally from
                            antennal foramen: present. Dorsal clypeal margin: angular, emarginate
                            medially. Clypeal median carina: present. Ventral clypeal margin: with a
                            small median point. Mandibular color: dark basally and at teeth,
                            becoming lighter reddish brown between these areas. Mandibular teeth:
                            three, but middle tooth tiny. Smooth area obliquely posterior to lateral
                            ocellus: present. Genal sculpture: reticulate-rugose with strong
                            dorsoventral carinae.</p><p>Dorsal pronotal area: not set off by carina ventrally. Anterolateral
                            corner of dorsal pronotal area: truncate anteriorly. Sculpture of
                            posteromedian area of mesoscutum: densely foveolate. Lateral margin of
                            dorsal axillar area: with a semicircular expansion, broadest near
                            midlength. Mesoscutellar sculpture: densely foveolate. Metascutellum in
                            dorsal view: trapezoidal with broad apex. Dorsal surface of
                            metascutellum: apex protruding dorsally. Femoral depression: centrally
                            smooth, peripherally foveolate. Leg color: coxae and at least the last
                            three tarsomeres dark, otherwise reddish. Anterior<!--PageBreak-->
                            corner of lateral propodeal carina: flat, without tooth. Posteromedial
                            corner of lateral propodeal area: protruding posteriorly.</p><p>Metasoma color: T2 to flat part of T4, troughs of S1 to variable part of
                            S5 reddish, otherwise dark. Median lobe of T1: with 7 or more
                            longitudinal carinae. Metasoma at middle of T4: with metasomal bend and
                            abrupt transition in sculpture. Posterolateral margins of metasomal
                            terga: without protrusions. T5 median carina: absent. Longitudinal
                            sculptural septa on T5: strong, sharply raised. Transverse sculptural
                            septa on T5: weak or absent, much weaker than the longitudinal septa. T5
                            setae: not directed <!--PageBreak-->posteriorly, arising from center of
                            sculptural mesh. T6: longer than broad. T6 laterotergite: overlapping
                            S6. S4 median carina: present. Transverse sculptural septa on S5: weak
                            or absent, much weaker than the longitudinal septa. S5 setae: not
                            directed posteriorly, arising from center of sculptural mesh. Lateral
                            carinae of S6: not meeting apically. Apex of S6: without notch.</p><p><italic>Male</italic>. unknown.</p><fig id="F15" position="float" orientation="portrait"><label>Figures 51–54.</label><caption><p><italic><tp:taxon-name>Bracalba
                                        sculptifrons</tp:taxon-name></italic> sp. n.,paratype female
                                    (OSUC 148704). <bold>51</bold> Dorsal habitus
                                    <bold>53 </bold>Head, ventral view <bold>54</bold> Metasomal
                                    sterna 5–6, ventral view, holotype female (OSUC 231799)
                                        <bold>52 </bold>Lateral habitus. Morphbank<sup>27</sup></p></caption><!--Edit 1--><graphic xmlns:xlink="http://www.w3.org/1999/xlink" xlink:href="export.php_files/zookeys-236-001-g015.jpg" position="float" orientation="portrait" xlink:type="simple"/></fig></tp:treatment-sec><tp:treatment-sec sec-type="Diagnosis"><title>Diagnosis.</title><p><italic>Female</italic>. A6 with 2 large ventral sensilla; 3 mandibular
                            teeth, with middle tooth much smaller than the others; metascutellum
                            broadly trapezoidal with a broad truncate apex; metasomal bend present;
                            sculpture posterior to metasomal bend strong longitudinal septa and
                            weaker transverse septa; T4–T6 and S4–S6 with or without median carina;
                            T6 longer than broad; S6 without apical notch. This species is very
                            similar to <italic><tp:taxon-name>Bracalba
                                magnirubra</tp:taxon-name></italic> in coloration and in having a
                            relatively large body, but it differs in many characters, especially in
                            lacking the apical S6 notch in females.</p></tp:treatment-sec><tp:treatment-sec sec-type="Etymology"><title>Etymology.</title><p>Used as a noun in apposition to the generic name, derived from a
                            combination of the Latin participle sculptus and noun frons, referring
                            to its strong network of frontal carinae.</p></tp:treatment-sec><tp:treatment-sec sec-type="Link to distribution map"><title>Link to distribution map.</title><p><ext-link xmlns:xlink="http://www.w3.org/1999/xlink" ext-link-type="uri" xlink:href="http://hol.osu.edu/map-full.html?id=302161" xlink:type="simple">http://hol.osu.edu/map-full.html?id=302161</ext-link>
                        </p></tp:treatment-sec><tp:treatment-sec sec-type="Material examined"><title>Material examined.</title><p>Holotype, female: AUSTRALIA: WA, ~25km E Perth, John Forrest National
                            Park, 23.XII-27.XII.1986, J. S. Noyes, OSUC 231799 (deposited in WAMP).
                            Paratype: AUSTRALIA: 1 female, OSUC 148704 (CNCI).</p></tp:treatment-sec></tp:taxon-treatment>
