# Supplementary material for: Taxonomic revision of Bracalba Dodd (Hymenoptera, Platygastridae s.l.), a parasitoid wasp genus endemic to Australia
Source: Zookeys. 2012 Oct 2;236:1–53. doi: 10.3897/zookeys.236.3434 (PMC11363517; doi:10.3897/zookeys.236.3434)
Supplement: XML Treatment for Bracalba sparsa [file zookeys.236.3434-treatment15.xml]

<!DOCTYPE tp:taxon-treatment
  PUBLIC "-//TaxonX//DTD Taxonomic Treatment Publishing DTD v0 20100105//EN" "tax-treatment-NSO.dtd">
<tp:taxon-treatment xmlns:tp="http://www.plazi.org/taxpub"><tp:treatment-meta><mixed-citation publication-type="journal"><person-group><name><surname>Burks</surname><given-names>Roger A.</given-names></name><name><surname>Masner</surname><given-names>Lubomír</given-names></name><name><surname>Johnson</surname><given-names>Norman F.</given-names></name><name><surname>Austin</surname><given-names>Andrew D.</given-names></name></person-group><article-title>Taxonomic revision of <italic>Bracalba</italic> Dodd (Hymenoptera,
                    Platygastridae s.l.), a parasitoid wasp genus endemic to Australia
                </article-title><source>Zookeys</source><day>2</day><month>10</month><year>2012</year><volume>236</volume><fpage>1</fpage><lpage>53</lpage><pub-id pub-id-type="doi">10.3897/zookeys.236.3434</pub-id></mixed-citation></tp:treatment-meta><tp:nomenclature><tp:taxon-name>
              <tp:taxon-name-part taxon-name-part-type="genus">Bracalba</tp:taxon-name-part>
              <tp:taxon-name-part taxon-name-part-type="species">sparsa</tp:taxon-name-part>
              <object-id xmlns:xlink="http://www.w3.org/1999/xlink" xlink:type="simple">urn:lsid:zoobank.org:act:C947CBC7-D26E-4001-AE11-3A8EDD4873A3</object-id>
              <object-id xmlns:xlink="http://www.w3.org/1999/xlink" xlink:type="simple">urn:lsid:biosci.ohio-state.edu:osuc_concepts:302162</object-id>
              <object-id xmlns:xlink="http://www.w3.org/1999/xlink" xlink:type="simple">http://species-id.net/wiki/Bracalba_sparsa</object-id>
            </tp:taxon-name><tp:taxon-authority>Burks</tp:taxon-authority><tp:taxon-status xmlns:xlink="http://www.w3.org/1999/xlink" xlink:type="simple">sp. n.</tp:taxon-status><xref ref-type="fig" rid="F16">Figures 55–59</xref><xref>Morphbank
                                <sup>28</sup></xref></tp:nomenclature><tp:treatment-sec sec-type="Description"><title>Description.</title><p><italic>Female</italic>. Body length 3.37–4.00 mm (n=6). Color of antenna
                            beyond radicle: reddish-brown, darker at scape apex, pedicel, and A3.
                            Radicle color: lighter than scape. Number of claval segments with
                            ventral gustatory sensilla: 7. Number of ventral gustatory sensilla on
                            A6: 1.</p><p>Ocular setae: long and sparse. Frontal depression: with irregular rugae
                            indicating large foveae. Smooth depression extending dorsolaterally from
                            antennal foramen: present. Dorsal clypeal margin: forming a complete
                            connection between antennal foramina medially. Clypeal median carina:
                            absent. Ventral clypeal margin: with a small median point. Mandibular
                            color: dark basally and at teeth, becoming lighter reddish brown between
                            these areas. Mandibular teeth: two, separated by narrow incision. Smooth
                            area obliquely posterior to lateral ocellus: present. Genal sculpture:
                            reticulate-rugose without any strong carinae.</p><p>Dorsal pronotal area: not set off by carina ventrally. Anterolateral
                            corner of dorsal pronotal area: truncate anteriorly. Sculpture of
                            posteromedian area of mesoscutum: densely foveolate. Lateral margin of
                            dorsal axillar area: with a semicircular expansion,<!--PageBreak-->
                            broadest near midlength. Mesoscutellar sculpture: densely foveolate.
                            Metascutellum in dorsal view: trapezoidal but tapering to narrow apex.
                            Dorsal surface of metascutellum: apex protruding dorsally. Femoral
                            depression: crossed by rounded carinae. Leg color: entirely reddish.
                            Anterior corner of lateral propodeal carina: flat, without tooth.
                            Posteromedial corner of lateral propodeal area: protruding
                            posteriorly.</p><p>Metasoma color: mostly reddish, variably dark at T4 bend, T5-T6, with
                            variable smaller dark areas elsewhere. Median lobe of T1: with 7 or more
                            longitudinal carinae. Metasoma at middle of T4: with metasomal bend and
                            abrupt transition in sculpture. <!--PageBreak-->Posterolateral margins
                            of metasomal terga: with tooth-like protrusions. T5 median carina:
                            absent. Longitudinal sculptural septa on T5: strong, sharply raised.
                            Transverse sculptural septa on T5: weak or absent, much weaker than the
                            longitudinal septa. T5 setae: not directed posteriorly, arising from
                            center of sculptural mesh. T6: as broad or broader than long. T6
                            laterotergite: overlapping S6. S4 median carina: present. Transverse
                            sculptural septa on S5: weak or absent, much weaker than the
                            longitudinal septa. S5 setae: not directed posteriorly, arising from
                            center of sculptural mesh. Lateral carinae of S6: not meeting apically.
                            Apex of S6: with notch.</p><p><italic>Male</italic>. Body length 3.5 mm (n=1). Flagellomere length: A3
                            over 1.5× as long as broad, most others as long or longer than broad.
                            T7: arched and posteriorly concave.</p><fig id="F16" position="float" orientation="portrait"><label>Figures 55–59.</label><caption><p><italic><tp:taxon-name>Bracalba sparsa</tp:taxon-name></italic>
                                    sp. n.,holotype female (OSUC 231798). <bold>55</bold> Dorsal
                                    habitus <bold>56</bold> Lateral habitus <bold>58</bold> Head,
                                    ventral view, paratype female (OSUC 238205) <bold>57</bold>
                                    Head, anterior view <bold>59</bold> Metasomal sterna 5–6,
                                    ventral view. Morphbank<sup>28</sup></p></caption><!--Edit 1--><graphic xmlns:xlink="http://www.w3.org/1999/xlink" xlink:href="export.php_files/zookeys-236-001-g016.jpg" position="float" orientation="portrait" xlink:type="simple"/></fig></tp:treatment-sec><tp:treatment-sec sec-type="Diagnosis"><title>Diagnosis.</title><p><italic>Female</italic>. A6 with 1 large ventral sensillum; 2 mandibular
                            teeth; metascutellum subtrapezoidal but strongly tapering to a narrow
                            truncate apex; metasomal bend expressed as a raised hump with posterior
                            metasomal segments not tilted downwards; sculpture posterior to
                            metasomal hump with strong longitudinal and transverse septa; T4–T6
                            without longitudinal carina; T6 broader than long; S4–S6 with
                            longitudinal carina; S6 with apical notch.</p></tp:treatment-sec><tp:treatment-sec sec-type="Etymology"><title>Etymology.</title><p>Latin participle meaning “scattered,” recalling the sparsely distributed
                            setae of this species.</p></tp:treatment-sec><tp:treatment-sec sec-type="Link to distribution map"><title>Link to distribution map.</title><p><ext-link xmlns:xlink="http://www.w3.org/1999/xlink" ext-link-type="uri" xlink:href="http://hol.osu.edu/map-full.html?id=302162" xlink:type="simple">http://hol.osu.edu/map-full.html?id=302162</ext-link>
                        </p></tp:treatment-sec><tp:treatment-sec sec-type="Material examined"><title>Material examined.</title><p>Holotype, female: AUSTRALIA: WA, Toodyay, 31.X.1979, R. M. Bohart, OSUC
                            231798 (deposited in WAMP). Paratypes: AUSTRALIA: 4 females, 3 males,
                            OSUC 230821 (ANIC); OSUC 148703, 238204-238206, 238208 (CNCI); OSUC
                            55870 (OSUC).</p></tp:treatment-sec><tp:treatment-sec sec-type="Comments"><title>Comments.</title><p><italic><tp:taxon-name>Bracalba sparsa</tp:taxon-name></italic>
                            represents a distinctive element within the genus, with its unique
                            metasoma and unusual metascutellum.</p></tp:treatment-sec></tp:taxon-treatment>
