# Supplementary material for: Taxonomic revision of Bracalba Dodd (Hymenoptera, Platygastridae s.l.), a parasitoid wasp genus endemic to Australia
Source: Zookeys. 2012 Oct 2;236:1–53. doi: 10.3897/zookeys.236.3434 (PMC11363517; doi:10.3897/zookeys.236.3434)
Supplement: XML Treatment for Bracalba tricorata [file zookeys.236.3434-treatment16.xml]

<!DOCTYPE tp:taxon-treatment
  PUBLIC "-//TaxonX//DTD Taxonomic Treatment Publishing DTD v0 20100105//EN" "tax-treatment-NSO.dtd">
<tp:taxon-treatment xmlns:tp="http://www.plazi.org/taxpub"><tp:treatment-meta><mixed-citation publication-type="journal"><person-group><name><surname>Burks</surname><given-names>Roger A.</given-names></name><name><surname>Masner</surname><given-names>Lubomír</given-names></name><name><surname>Johnson</surname><given-names>Norman F.</given-names></name><name><surname>Austin</surname><given-names>Andrew D.</given-names></name></person-group><article-title>Taxonomic revision of <italic>Bracalba</italic> Dodd (Hymenoptera,
                    Platygastridae s.l.), a parasitoid wasp genus endemic to Australia
                </article-title><source>Zookeys</source><day>2</day><month>10</month><year>2012</year><volume>236</volume><fpage>1</fpage><lpage>53</lpage><pub-id pub-id-type="doi">10.3897/zookeys.236.3434</pub-id></mixed-citation></tp:treatment-meta><tp:nomenclature><tp:taxon-name>
              <tp:taxon-name-part taxon-name-part-type="genus">Bracalba</tp:taxon-name-part>
              <tp:taxon-name-part taxon-name-part-type="species">tricorata</tp:taxon-name-part>
              <object-id xmlns:xlink="http://www.w3.org/1999/xlink" xlink:type="simple">urn:lsid:zoobank.org:act:D54F676D-1EEF-4B40-88DA-CFB9583628C5</object-id>
              <object-id xmlns:xlink="http://www.w3.org/1999/xlink" xlink:type="simple">urn:lsid:biosci.ohio-state.edu:osuc_concepts:302163</object-id>
              <object-id xmlns:xlink="http://www.w3.org/1999/xlink" xlink:type="simple">http://species-id.net/wiki/Bracalba_tricorata</object-id>
            </tp:taxon-name><tp:taxon-authority>Burks</tp:taxon-authority><tp:taxon-status xmlns:xlink="http://www.w3.org/1999/xlink" xlink:type="simple">sp. n.</tp:taxon-status><xref ref-type="fig" rid="F17">Figures 60–61</xref><xref>Morphbank
                                <sup>29</sup></xref></tp:nomenclature><tp:treatment-sec sec-type="Description"><title>Description.</title><p><italic>Female</italic>. Body length 3.88–4.25 mm (n=4). Color of antenna
                            beyond radicle: entirely dark. Radicle color: same as scape. Number of
                            claval segments with ventral gustatory sensilla: 7. Number of ventral
                            gustatory sensilla on A6: 1.</p><p>Ocular setae: short and sparse. Frontal depression: with many strong
                            transverse carinae, sparsely foveolate at torular triangle. Smooth
                            depression extending dorsolaterally from antennal foramen: present.
                            Dorsal clypeal margin: bordering antennal foramina, absent between them.
                            Clypeal median carina: absent. Ventral clypeal margin: with a small
                            median point. Mandibular color: mostly yellowish brown, dark at teeth.
                            Mandibular teeth: three, but middle tooth tiny. Smooth area obliquely
                            posterior to la<!--PageBreak-->teral ocellus: present. Genal sculpture:
                            deeply reticulate-rugose with some septa much stronger than others,
                            forming distinct rows differing in height.</p><p>Dorsal pronotal area: not set off by carina ventrally. Anterolateral
                            corner of dorsal pronotal area: weakly rounded anteriorly. Sculpture of
                            posteromedian area of mesoscutum: foveolate with slightly stronger
                            longitudinal septa. Lateral margin of dorsal axillar area: with a
                            semicircular expansion, broadest near midlength. Mesoscutellar
                            sculpture: sparsely foveolate, with large smooth interspaces.
                            Metascutellum in dorsal view: trapezoidal with broad apex. Dorsal
                            surface of metascutellum: convex. Femoral depression: crossed by rounded
                            carinae. Leg color: coxae, femora (aside from their apices), and at
                            least the last two tarsomeres dark, otherwise yellowish brown. Anterior
                            corner of lateral propodeal carina: flat, without tooth. Posteromedial
                            corner of lateral propodeal area: protruding posteriorly.</p><p>Metasoma color: black to dark reddish brown. Median lobe of T1: with a
                            set of rugae that merge with one another. Metasoma at middle of T4: with
                            very weak bend. Posterolateral margins of metasomal terga: without
                            protrusions. T5 median carina: absent. Longitudinal sculptural septa on
                            T5: weak, blunt and hardly raised. Transverse sculptural septa on T5:
                            about as strong as the longitudinal septa. T5 setae: directed
                            posteriorly, arising from anterior edge of sculptural mesh. T6: as broad
                            <!--PageBreak-->or broader than long. T6 laterotergite: overlapped by
                            rim from S6. S4 median carina: absent. Transverse sculptural septa on
                            S5: weak or absent, much weaker than the longitudinal septa. S5 setae:
                            directed posteriorly, arising from anterior edge of sculptural mesh.
                            Lateral carinae of S6: forming complete peripheral carina. Apex of S6:
                            without notch.</p><p><italic>Male</italic>. Body length 3.75–4.00 mm (n=3). Flagellomere
                            length: A3 over 1.5× as long as broad, most others as long or longer
                            than broad. T7: arched and posteriorly concave.</p><fig id="F17" position="float" orientation="portrait"><label>Figures 60–61.</label><caption><p><italic><tp:taxon-name>Bracalba
                                        tricorata</tp:taxon-name></italic> sp. n.,holotype female
                                    (OSUC 238541). <bold>60</bold> Dorsal habitus
                                    <bold>61 </bold>Ventral habitus. Morphbank<sup>29</sup></p></caption><!--Edit 1--><graphic xmlns:xlink="http://www.w3.org/1999/xlink" xlink:href="export.php_files/zookeys-236-001-g017.jpg" position="float" orientation="portrait" xlink:type="simple"/></fig></tp:treatment-sec><tp:treatment-sec sec-type="Diagnosis"><title>Diagnosis.</title><p><italic>Female</italic>. A6 with 1 large ventral sensillum; 3 mandibular
                            teeth with the middle tooth much smaller than the others; metascutellum
                            broadly trapezoidal with a broad apex that is truncate or sometimes
                            slightly incised; metasomal bend present but very weak; sculpture
                            posterior to metasomal bend with transverse septa about as strong as the
                            longitudinal septa; T4–T6 without median carina, S4–S6 with or without
                            median carina; T6 about as broad as long; S5 with longitudinal septa
                            much stronger than transverse septa; S6 without apical notch. This
                            species is very similar to <italic><tp:taxon-name>Bracalba
                                    pinnula</tp:taxon-name></italic>, but has distinctly different
                            ventral metasomal sculpture.</p></tp:treatment-sec><tp:treatment-sec sec-type="Etymology"><title>Etymology.</title><p>Latin participle meaning “tricky,” named for its strong similarity to
                            some other species and its very subtle metasomal bend.</p></tp:treatment-sec><tp:treatment-sec sec-type="Link to distribution map"><title>Link to distribution map.</title><p><ext-link xmlns:xlink="http://www.w3.org/1999/xlink" ext-link-type="uri" xlink:href="http://hol.osu.edu/map-full.html?id=302163" xlink:type="simple">http://hol.osu.edu/map-full.html?id=302163</ext-link>
                        </p></tp:treatment-sec><tp:treatment-sec sec-type="Material examined"><title>Material examined.</title><p>Holotype, female: AUSTRALIA: WA, 20km N Denmark, 16.I.1987, J. S. Noyes,
                            OSUC 238541 (deposited in WAMP). Paratypes: AUSTRALIA: 3 females, 3
                            males, OSUC 148699, 238192, 238195, 238197, 238199-238200 (CNCI).</p></tp:treatment-sec></tp:taxon-treatment>
