# Supplementary material for: Taxonomic revision of Bracalba Dodd (Hymenoptera, Platygastridae s.l.), a parasitoid wasp genus endemic to Australia
Source: Zookeys. 2012 Oct 2;236:1–53. doi: 10.3897/zookeys.236.3434 (PMC11363517; doi:10.3897/zookeys.236.3434)
Supplement: XML Treatment for Bracalba tridentata [file zookeys.236.3434-treatment17.xml]

<!DOCTYPE tp:taxon-treatment
  PUBLIC "-//TaxonX//DTD Taxonomic Treatment Publishing DTD v0 20100105//EN" "tax-treatment-NSO.dtd">
<tp:taxon-treatment xmlns:tp="http://www.plazi.org/taxpub"><tp:treatment-meta><mixed-citation publication-type="journal"><person-group><name><surname>Burks</surname><given-names>Roger A.</given-names></name><name><surname>Masner</surname><given-names>Lubomír</given-names></name><name><surname>Johnson</surname><given-names>Norman F.</given-names></name><name><surname>Austin</surname><given-names>Andrew D.</given-names></name></person-group><article-title>Taxonomic revision of <italic>Bracalba</italic> Dodd (Hymenoptera,
                    Platygastridae s.l.), a parasitoid wasp genus endemic to Australia
                </article-title><source>Zookeys</source><day>2</day><month>10</month><year>2012</year><volume>236</volume><fpage>1</fpage><lpage>53</lpage><pub-id pub-id-type="doi">10.3897/zookeys.236.3434</pub-id></mixed-citation></tp:treatment-meta><tp:nomenclature><tp:taxon-name>
              <tp:taxon-name-part taxon-name-part-type="genus">Bracalba</tp:taxon-name-part>
              <tp:taxon-name-part taxon-name-part-type="species">tridentata</tp:taxon-name-part>
              <object-id xmlns:xlink="http://www.w3.org/1999/xlink" xlink:type="simple">urn:lsid:zoobank.org:act:193C973C-CFBA-48E9-8F82-34589E44F32E</object-id>
              <object-id xmlns:xlink="http://www.w3.org/1999/xlink" xlink:type="simple">urn:lsid:biosci.ohio-state.edu:osuc_concepts:302164</object-id>
              <object-id xmlns:xlink="http://www.w3.org/1999/xlink" xlink:type="simple">http://species-id.net/wiki/Bracalba_tridentata</object-id>
            </tp:taxon-name><tp:taxon-authority>Burks</tp:taxon-authority><tp:taxon-status xmlns:xlink="http://www.w3.org/1999/xlink" xlink:type="simple">sp. n.</tp:taxon-status><xref ref-type="fig" rid="F18">Figures 62–65</xref><xref>Morphbank
                                <sup>30</sup></xref></tp:nomenclature><tp:treatment-sec sec-type="Description"><title>Description.</title><p><italic>Female</italic>. Body length 5.12–5.38 mm (n=3). Color of antenna
                            beyond radicle: entirely dark. Radicle color: same as scape. Number of
                            claval segments with ventral gustatory sensilla: 7. Number of ventral
                            gustatory sensilla on A6: 1.</p><p>Ocular setae: long and sparse. Frontal depression: with many irregularly
                            transverse rugae. Smooth depression extending dorsolaterally from
                            antennal foramen: present. Dorsal clypeal margin: arched, interrupted by
                            broad median carina. Clypeal median carina: present. Ventral clypeal
                            margin: with a small median point. Mandibular color: dark basally and at
                            teeth, becoming lighter reddish brown between these areas. Mandibular
                            teeth: three, but middle tooth tiny. Smooth area obliquely posterior to
                            lateral ocellus: present. Genal sculpture: deeply reticulate-rugose with
                            some septa much stronger than others, forming distinct rows differing in
                            height.</p><p>Dorsal pronotal area: not set off by carina ventrally. Anterolateral
                            corner of dorsal pronotal area: truncate anteriorly. Sculpture of
                            posteromedian area of mesoscutum:<!--PageBreak--> densely foveolate.
                            Lateral margin of dorsal axillar area: with a semicircular expansion,
                            broadest near midlength. Mesoscutellar sculpture: densely foveolate.
                            Metascutellum in dorsal view: trapezoidal with broad apex, or
                            elongate-trapezoidal but with incised apex. Dorsal surface of
                            metascutellum: apex protruding dorsally. Femoral depression: crossed by
                            4-6 dorsal carinae, 7-8 ventral carinae interrupted by central smooth
                            area. Leg color: yellowish-brown except for dorsal external part of
                            coxae and sometimes tarsomeres 2-5. Anterior corner of lateral propodeal
                            carina: flat, without tooth. Posteromedial corner of lateral propodeal
                            area: protruding posteriorly.</p><p><!--PageBreak-->Metasoma color: black to dark reddish brown. Median lobe
                            of T1: with 7 or more longitudinal carinae. Metasoma at middle of T4:
                            with metasomal bend and abrupt transition in sculpture. Posterolateral
                            margins of metasomal terga: without protrusions. T5 median carina:
                            absent. Longitudinal sculptural septa on T5: strong, sharply raised.
                            Transverse sculptural septa on T5: about as strong as the longitudinal
                            septa. T5 setae: not directed posteriorly, arising from center of
                            sculptural mesh. T6: as broad or broader than long. T6 laterotergite:
                            overlapping S6. S4 median carina: absent. Transverse sculptural septa on
                            S5: weak or absent, much weaker than the longitudinal septa. S5 setae:
                            not directed posteriorly, arising from center of sculptural mesh.
                            Lateral carinae of S6: not meeting apically. Apex of S6: with notch.</p><p><italic>Male</italic>. unknown.</p><fig id="F18" position="float" orientation="portrait"><label>Figures 62–65.</label><caption><p><italic><tp:taxon-name>Bracalba
                                        tridentata</tp:taxon-name></italic> sp. n.,paratype female
                                    (OSUC 238116). <bold>62</bold> Dorsal habitus
                                    <bold>64 </bold>Head, ventral view, metasomal sterna 5–6,
                                    ventral view <bold>65</bold> Metasomal sterna 5–6, ventral view,
                                    holotype female (OSUC 238113) <bold>63</bold> Lateral habitus.
                                        Morphbank<sup>30</sup></p></caption><!--Edit 1--><graphic xmlns:xlink="http://www.w3.org/1999/xlink" xlink:href="export.php_files/zookeys-236-001-g018.jpg" position="float" orientation="portrait" xlink:type="simple"/></fig></tp:treatment-sec><tp:treatment-sec sec-type="Diagnosis"><title>Diagnosis.</title><p><italic>Female</italic>. A6 with 1 large ventral sensillum; middle
                            mandibular tooth present but much smaller than the others; metascutellum
                            broadly trapezoidal and with a broadly truncate apex that may have a
                            conspicuous median notch; metasomal bend strong; sculpture posterior to
                            metasomal bend distinctly different from that anterior to it, with very
                            weak transverse septa and strong longitudinal septa; T6 about as long as
                            broad; S6 with apical notch. This species is very similar to
                                    <italic><tp:taxon-name>Bracalba
                                hesperia</tp:taxon-name></italic>, but S6 in that species does not
                            have an apical notch. It is also similar to
                                    <italic><tp:taxon-name>Bracalba sparsa</tp:taxon-name></italic>,
                            but that species has a unique metasomal bend and metascutellar
                            shape.</p></tp:treatment-sec><tp:treatment-sec sec-type="Etymology"><title>Etymology.</title><p>Latin adjective, named for the usually 3-pronged pattern formed apically
                            by dark cuticle on T6.</p></tp:treatment-sec><tp:treatment-sec sec-type="Link to distribution map"><title>Link to distribution map.</title><p><ext-link xmlns:xlink="http://www.w3.org/1999/xlink" ext-link-type="uri" xlink:href="http://hol.osu.edu/map-full.html?id=302164" xlink:type="simple">http://hol.osu.edu/map-full.html?id=302164</ext-link>
                        </p></tp:treatment-sec><tp:treatment-sec sec-type="Material examined"><title>Material examined.</title><p>Holotype, female: AUSTRALIA: SA, 32km N Renmark, Amalia Dam, xeric mallee
                            scrub, MT 4, ROM 2000041, Bookmark Biosphere Reserve, <named-content xmlns:xlink="http://www.w3.org/1999/xlink" content-type="dwc:verbatimCoordinates" xlink:type="simple">33°53'S,
                                140°43'E</named-content>, 263m, 15.II-15.IV.2000, malaise trap, D.
                            C. Darling, OSUC 238113 (deposited in SAMA). Paratypes: AUSTRALIA: 2
                            females, OSUC 238114, 238116 (CNCI).</p></tp:treatment-sec></tp:taxon-treatment>
